# Supplementary material for: Age-related susceptibility to insulin resistance arises from a combination of CPT1B decline and lipid overload
Source: BMC Biol. 2021 Jul 30;19:154. doi: 10.1186/s12915-021-01082-5 (PMC8323306; doi:10.1186/s12915-021-01082-5)
Supplement: Supplementary file 3 — Additional file 3. Lipidomics dataset. [file 12915_2021_1082_MOESM3_ESM.xlsx]

## Sheet: Sheet1
Lipid abundance - quadriceps samples
y: young/o: old
LFD: low-fat diet/HFD: high-fat diet
			YOUNG LFD						YOUNG HFD						OLD LFD								OLD HFD
Lipid Class	Lipid ID	Cleaned name	y-LFD-A1	y-LFD-A2	y-LFD-A3	y-LFD-A4	y-LFD-A5	y-LFD-A6	y-HFD-A7	y-HFD-A8	y-HFD-A9	y-HFD-A10	y-HFD-A11	y-HFD-A12	o-LFD-B1	o-LFD-B3	o-LFD-B4	o-LFD-B5	o-LFD-B6	o-LFD-B7	o-LFD-B8	o-LFD-B9	o-HFD-B11	o-HFD-B12	o-HFD-B13	o-HFD-B14	o-HFD-B15	o-HFD-B16	o-HFD-B17	o-HFD-B18	o-HFD-B19	o-HFD-B20
TG	TG1	TG(34: 0)	972216	71280.9	106066	713270	42501.3	75370.4	126707	207115	32405.2	163541	48244.2	39653.6	72425	119890	94743.1	116482	125722	67503.9	44509.6	51410.5	38349.8	124741	191392	126073	136869	175843	177059	36770.3	459738	192034
TG	TG2	TG(36: 0)	5.00763e+06	404111	464012	3.41068e+06	144542	273624	328958	620651	125068	511556	170505	155477	263622	409301	334476	366523	545268	224832	168866	183941	138143	354071	605458	385564	382253	540549	455914	143411	1.20387e+06	617010
TG	TG3	TG(38: 0)	2.50996e+06	204478	242977	1.73977e+06	78546.6	124007	129249	304407	68193	261073	94902.4	83533.5	144705	212411	158727	188553	302055	133107	79903.2	79594.9	85868.7	173427	311303	196663	164056	233891	178749	73537.6	529425	272354
TG	TG4	TG(38: 1)	2.37442e+07	1.54471e+06	1.90639e+06	1.70723e+07	308702	1.00233e+06	1.32225e+06	3.11442e+06	168329	2.21788e+06	426758	335462	1.02037e+06	1.71771e+06	1.36178e+06	1.44637e+06	2.44412e+06	647186	500289	384639	357266	1.52609e+06	3.50955e+06	1.87539e+06	1.82161e+06	2.81768e+06	2.03305e+06	193437	7.64395e+06	3.19618e+06
TG	TG5	TG(39: 1)	1.35903e+06	78686.5	174893	933038	44121.9	120597	475474	1.02943e+06	44583.3	604536	104069	130469	127595	403595	301092	318257	258424	85192.3	76818.1	95793.9	112255	609000	1.18274e+06	746575	826377	894123	858590	81530.8	2.65318e+06	986410
TG	TG6	TG(40: 0)	1.20349e+06	217035	236198	766458	126821	172473	330757	385395	127020	407371	153279	139426	161169	261374	239604	271441	276575	189212	118038	136996	136722	317545	510680	318849	227533	379215	388802	137031	736360	495949
TG	TG7	TG(40: 1)	1.20347e+07	814963	996438	8.3272e+06	148950	421869	487428	1.51645e+06	89949	1.28269e+06	245242	176563	657844	673318	363120	700176	1.42132e+06	421764	214229	121874	201342	596525	1.80049e+06	843085	689466	1.13387e+06	780109	73458.6	3.24531e+06	1.72438e+06
TG	TG8	TG(40: 2)	4.49759e+07	1.82382e+06	3.7002e+06	3.15271e+07	542882	1.79648e+06	2.26019e+06	4.89025e+06	250679	3.42453e+06	668342	522408	2.22079e+06	3.6215e+06	2.66794e+06	3.19404e+06	4.76865e+06	1.34103e+06	871718	742033	512503	2.58741e+06	5.86216e+06	3.1062e+06	3.87153e+06	4.56231e+06	3.43032e+06	308362	1.21791e+07	4.50281e+06
TG	TG9	TG(41: 1)	715758	21711.3	45466.6	433254	3682.98	9789.76	92122.9	266555	5979.07	149937	21377.5	21045.9	21661.2	60047.7	35746.6	30550.8	55079.2	0	9921.93	9733.28	21222	119701	291929	172387	357491	227253	219681	17352.8	777075	251960
TG	TG10	TG(41: 2)	2.45845e+06	94574	305545	1.87883e+06	67088.5	187108	762424	1.42426e+06	52745.9	842209	146438	156406	237901	755144	538871	641215	453514	165410	114827	175056	129754	896191	1.76358e+06	1.15041e+06	1.83343e+06	1.35189e+06	1.41526e+06	112012	4.33748e+06	1.32528e+06
TG	TG11	TG(42: 0)	1.73108e+06	247301	310804	1.067e+06	166245	188812	513232	799459	182574	684435	286392	244881	238647	307941	279326	290687	351047	228428	159028	170232	216411	598123	944483	540950	406274	766861	713508	192189	1.33064e+06	925026
TG	TG12	TG(42: 1)	6.83343e+06	691789	1.00893e+06	4.72941e+06	188993	444322	924096	1.59672e+06	169211	1.79272e+06	456245	357728	788768	643011	364508	838844	1.00801e+06	627264	204861	138293	329256	1.35549e+06	2.93989e+06	1.35684e+06	513309	1.7168e+06	1.4265e+06	189428	3.6092e+06	2.72667e+06
TG	TG13	TG(42: 2)	1.49975e+06	95395.4	214915	950329	36243.9	93199	124959	199669	25714.4	248031	59237.8	39487.8	183428	202118	117943	166714	251240	170101	36053.7	33965.5	42653.7	157186	397086	161609	56670.8	239492	175992	26268.8	487634	327807
TG	TG14	TG(42: 2)	1.76125e+07	886383	1.89991e+06	1.23409e+07	238156	725653	1.10471e+06	2.30328e+06	134560	2.07544e+06	442113	319897	1.35709e+06	1.49515e+06	813260	1.47829e+06	2.27768e+06	969368	327379	214771	287357	1.43407e+06	3.3768e+06	1.51744e+06	637954	2.06179e+06	1.49742e+06	136488	4.52245e+06	3.00938e+06
TG	TG15	TG(42: 3)	2.70921e+07	827764	2.39529e+06	1.95308e+07	316146	950334	907395	2.10004e+06	120838	1.68384e+06	323349	266994	1.62514e+06	1.75495e+06	1.07765e+06	1.68893e+06	2.7935e+06	904085	464647	326852	245697	1.11268e+06	2.58656e+06	1.23138e+06	962251	1.84017e+06	1.31681e+06	127468	4.27174e+06	2.12913e+06
TG	TG16	TG(42: 4)	363905	131424	214388	360967	139753	215134	314765	320525	140958	323146	180599	141585	202800	377786	276055	330764	290060	229077	130914	179728	141540	295182	421262	291894	258694	357498	372167	167320	726708	317713
TG	TG17	TG(43: 1)	402014	35826.1	56673.6	329578	14451.1	20976.3	63987	87194.4	20306.6	152471	50751.2	35059.5	61267	60274.9	52105.2	59567.9	55585.4	52670.2	25893.1	7811.89	28511.3	108120	202948	90336.5	67526.7	167328	104376	18899.2	276662	263867
TG	TG18	TG(43: 2)	2.8571e+06	85888.4	372175	2.05114e+06	38437.6	112682	132709	350268	5283.18	383651	102588	56872.8	248266	220775	87951.5	302191	293606	141209	54366.8	42251.1	39890.5	202086	500315	203737	161010	309411	259824	11397.6	858125	519080
TG	TG19	TG(44: 0)	4.81993e+06	934664	1.33519e+06	3.7655e+06	545225	773961	1.40339e+06	2.47588e+06	546051	2.26267e+06	937162	768803	998284	1.18721e+06	1.06494e+06	1.10216e+06	1.11728e+06	905187	527725	520105	709572	1.44022e+06	2.18663e+06	1.82021e+06	1.13793e+06	2.20349e+06	1.89706e+06	624766	4.58193e+06	2.90573e+06
TG	TG20	TG(44: 1)	1.76231e+07	1.65362e+06	3.2352e+06	1.27279e+07	787857	1.69615e+06	4.00425e+06	6.47178e+06	672349	6.75249e+06	1.81901e+06	1.31261e+06	3.33795e+06	3.1303e+06	1.59098e+06	3.14089e+06	3.04496e+06	2.68256e+06	805209	615365	1.18573e+06	5.12607e+06	8.83737e+06	4.70378e+06	2.19357e+06	5.98068e+06	5.80837e+06	796522	1.26863e+07	9.2156e+06
TG	TG21	TG(44: 2)	3.13663e+07	2.35687e+06	5.81389e+06	2.22253e+07	1.12742e+06	2.86019e+06	8.56083e+06	1.01534e+07	1.01467e+06	1.02912e+07	2.75273e+06	2.10676e+06	5.50394e+06	4.56705e+06	2.74501e+06	6.17671e+06	5.2535e+06	4.31887e+06	1.19195e+06	1.12588e+06	1.80867e+06	9.44646e+06	1.78233e+07	8.70403e+06	4.21763e+06	1.20198e+07	1.12926e+07	1.22367e+06	2.24323e+07	1.4816e+07
TG	TG22	TG(44: 3)	758242	22423.9	85545.9	426522	14250.5	39777.6	57004.2	74020.6	9568.64	79462.8	23135.2	7844.18	75484.5	69415.7	31475.4	52884.4	58740.7	86855.6	5175.54	3722.41	10620.9	82134.6	150268	42411	25127.9	88464.8	97931.3	10393.1	212830	157562
TG	TG23	TG(44: 3)	2.06929e+07	734575	2.67957e+06	1.43207e+07	337322	1.06205e+06	2.56063e+06	3.60777e+06	263339	3.60491e+06	840245	641321	2.35771e+06	2.06563e+06	1.1022e+06	2.33937e+06	2.45008e+06	1.48572e+06	421845	355518	539375	3.03538e+06	6.13667e+06	2.79156e+06	1.4412e+06	3.8833e+06	3.59125e+06	387890	8.05005e+06	5.5333e+06
TG	TG24	TG(44: 4)	7.68272e+06	195517	818477	5.80536e+06	102973	278523	469155	784219	57345.4	786721	179012	147088	647363	521955	302357	594126	655658	363733	145148	118003	117416	593122	1.25455e+06	566590	366267	873986	670330	66404.4	1.70707e+06	1.19881e+06
TG	TG25	TG(45: 0)	288085	288570	232172	217290	248420	178211	196841	251021	301436	284668	285545	244255	187215	137178	329299	204262	287396	157108	198719	216472	224264	241063	235661	170962	118601	278809	150973	226518	192696	254027
TG	TG26	TG(45: 2)	2.20213e+06	101315	481467	1.78425e+06	81625.7	143921	383774	726181	69863	654388	219880	170632	416261	354023	220131	415058	332622	347831	87398.1	72414.2	122037	500069	1.00699e+06	471991	338513	668068	571373	84074.4	1.52712e+06	1.06645e+06
TG	TG27	TG(45: 3)	4.65105e+06	116515	802655	4.18809e+06	73926.9	237544	380238	632092	31163.6	687370	193479	128326	595905	447499	241670	658605	462521	341291	103820	70685.6	95341	456193	949400	477853	404197	639695	535173	48759.2	1.63267e+06	1.07022e+06
TG	TG28	TG(46: 0)	1.6286e+07	4.32738e+06	4.49339e+06	1.06857e+07	2.33271e+06	2.87117e+06	3.41918e+06	7.91832e+06	2.21121e+06	6.94819e+06	3.25709e+06	2.56207e+06	2.9999e+06	3.34449e+06	2.7627e+06	2.86146e+06	4.05109e+06	2.5354e+06	1.89423e+06	1.5054e+06	2.79646e+06	4.12842e+06	6.02115e+06	5.30573e+06	3.80261e+06	6.42157e+06	4.49519e+06	2.08438e+06	1.26152e+07	8.96938e+06
TG	TG29	TG(46: 1)	5.79206e+07	1.01357e+07	1.62192e+07	4.84336e+07	5.00027e+06	9.67421e+06	1.4052e+07	2.63323e+07	4.4117e+06	3.03291e+07	9.67189e+06	6.91663e+06	1.67865e+07	1.61335e+07	1.03437e+07	1.75191e+07	1.63328e+07	1.52458e+07	4.88768e+06	4.17916e+06	7.27912e+06	1.49497e+07	3.01977e+07	2.12541e+07	8.95821e+06	2.20737e+07	2.05778e+07	4.44273e+06	5.35873e+07	3.56816e+07
TG	TG30	TG(46: 2)	1.11255e+08	1.07481e+07	2.74773e+07	9.10965e+07	6.01729e+06	1.48945e+07	2.49285e+07	3.6035e+07	4.91072e+06	4.51965e+07	1.12475e+07	8.43119e+06	3.11917e+07	2.58276e+07	1.24408e+07	3.00302e+07	2.38519e+07	2.57055e+07	5.77575e+06	5.38873e+06	7.40492e+06	2.92213e+07	5.21019e+07	3.20543e+07	1.36187e+07	3.45819e+07	3.48263e+07	5.09527e+06	7.7077e+07	5.34581e+07
TG	TG31	TG(46: 3)	7.947e+07	5.02239e+06	1.72495e+07	5.86283e+07	3.21612e+06	8.91702e+06	2.05571e+07	2.40363e+07	2.53337e+06	2.68e+07	6.54839e+06	5.12805e+06	1.99135e+07	1.55329e+07	8.40268e+06	2.17119e+07	1.53284e+07	1.60852e+07	3.36204e+06	3.57177e+06	4.02866e+06	2.26979e+07	4.15685e+07	2.11973e+07	1.1274e+07	2.6841e+07	2.72902e+07	3.13715e+06	5.15053e+07	3.55694e+07
TG	TG32	TG(46: 4)	2.73471e+07	783495	4.45349e+06	2.06361e+07	532409	1.75563e+06	4.62117e+06	5.74952e+06	403185	5.69302e+06	1.44689e+06	1.09685e+06	3.82229e+06	3.3894e+06	1.87085e+06	4.35189e+06	3.41971e+06	2.74829e+06	794479	702627	847001	5.09879e+06	9.77034e+06	4.63486e+06	3.15696e+06	6.54181e+06	6.52316e+06	690836	1.35098e+07	8.79738e+06
TG	TG33	TG(46: 5)	7.31252e+06	174226	952816	5.86024e+06	117199	317490	697301	1.05541e+06	74419.3	1.03125e+06	246989	194394	720654	602963	364046	752975	701249	414905	168339	161325	151631	782382	1.59243e+06	785436	757511	1.09899e+06	949241	104947	2.43125e+06	1.60308e+06
TG	TG34	TG(47: 0)	3.75543e+06	895679	1.41499e+06	2.31394e+06	763550	1.32923e+06	1.39629e+06	2.71987e+06	746906	2.26703e+06	1.09206e+06	949266	1.17646e+06	1.86267e+06	1.43154e+06	1.50214e+06	1.63226e+06	1.33953e+06	866854	827569	872862	1.51594e+06	2.03747e+06	1.61063e+06	1.24373e+06	2.20566e+06	1.98066e+06	747199	3.52274e+06	2.66332e+06
TG	TG35	TG(47: 2)	4.81752e+06	581259	1.52258e+06	3.71848e+06	401931	956244	1.33084e+06	2.1951e+06	365299	3.05209e+06	947154	687389	1.86908e+06	1.67423e+06	1.19371e+06	2.21631e+06	1.575e+06	2.03986e+06	352508	446634	548421	1.56124e+06	3.02724e+06	1.9738e+06	882278	1.99774e+06	1.77826e+06	422827	4.17372e+06	3.51579e+06
TG	TG36	TG(47: 3)	6.43684e+06	299062	1.55685e+06	5.32533e+06	237960	668294	1.07134e+06	1.7907e+06	163067	1.90638e+06	578303	425774	1.54176e+06	1.23309e+06	656314	1.77922e+06	1.03972e+06	1.19526e+06	249402	268611	276000	1.17266e+06	2.2818e+06	1.36123e+06	748374	1.53645e+06	1.45341e+06	209530	3.39863e+06	2.64566e+06
TG	TG37	TG(47: 4)	6.39553e+06	126722	1.38471e+06	6.978e+06	112107	344570	481930	755996	39268.4	856432	338684	178618	1.02667e+06	458163	277730	752916	542285	500219	99626.1	93723.7	99005.6	467456	1.03138e+06	540934	437409	654450	558485	64427.8	1.84215e+06	1.2351e+06
TG	TG38	TG(48: 0)	6.75855e+07	1.69025e+07	1.86599e+07	4.49131e+07	9.81554e+06	1.32378e+07	1.6031e+07	3.59888e+07	8.02176e+06	3.09991e+07	1.31561e+07	1.11297e+07	1.08764e+07	1.45358e+07	1.3364e+07	1.20097e+07	1.70711e+07	8.52114e+06	8.54297e+06	6.91661e+06	1.07151e+07	1.42289e+07	2.58386e+07	2.15696e+07	1.46707e+07	2.61462e+07	2.20988e+07	9.01166e+06	5.12501e+07	3.57577e+07
TG	TG39	TG(48: 1)	1.90665e+08	4.49811e+07	5.523e+07	1.3924e+08	2.39013e+07	4.01808e+07	5.56054e+07	1.062e+08	2.3184e+07	9.78309e+07	3.98144e+07	3.06068e+07	4.95948e+07	6.26535e+07	4.02474e+07	6.11225e+07	6.19762e+07	4.52007e+07	2.14189e+07	1.94686e+07	3.16937e+07	5.84529e+07	9.94341e+07	7.82319e+07	4.1295e+07	8.42983e+07	7.43125e+07	2.28574e+07	1.72416e+08	1.22024e+08
TG	TG40	TG(48: 2)	3.4155e+08	6.66138e+07	1.18352e+08	3.03813e+08	4.28467e+07	8.40009e+07	1.13263e+08	1.82576e+08	3.54377e+07	2.14463e+08	6.73137e+07	4.75822e+07	1.33854e+08	1.37437e+08	8.06987e+07	1.63059e+08	1.35009e+08	1.28027e+08	3.81179e+07	3.99836e+07	5.16072e+07	1.05215e+08	2.14142e+08	1.51041e+08	6.86435e+07	1.54245e+08	1.49157e+08	3.60854e+07	3.35397e+08	2.19753e+08
TG	TG41	TG(48: 3)	3.72911e+08	3.71322e+07	1.16401e+08	3.16055e+08	2.64286e+07	6.69973e+07	8.17337e+07	1.29683e+08	1.936e+07	1.6761e+08	3.96884e+07	2.9713e+07	1.46517e+08	1.26885e+08	5.92649e+07	1.6632e+08	1.10399e+08	1.24931e+08	2.58804e+07	2.72522e+07	2.59989e+07	9.10667e+07	1.77272e+08	1.13248e+08	4.2926e+07	1.13743e+08	1.15369e+08	1.90043e+07	2.47432e+08	1.76422e+08
TG	TG42	TG(48: 4)	9.90439e+06	410462	2.42686e+06	7.84021e+06	312709	1.12357e+06	1.65674e+06	2.18308e+06	111732	2.50613e+06	578869	374231	3.05842e+06	1.96065e+06	867487	2.5535e+06	1.79936e+06	2.00017e+06	306358	326961	266644	1.65493e+06	3.66498e+06	1.78244e+06	710037	2.11613e+06	1.9965e+06	212028	4.94791e+06	3.52415e+06
TG	TG43	TG(48: 6)	3.51294e+06	200360	540583	3.20841e+06	163943	212991	493785	697445	104127	730943	204121	235809	518766	538522	316574	669486	488611	328810	151175	149627	157579	564274	1.03002e+06	664949	430109	680698	570975	189430	1.49574e+06	1.11393e+06
TG	TG44	TG(49: 0)	5.46235e+06	979612	1.57845e+06	4.01488e+06	904606	1.65136e+06	3.11065e+06	6.13243e+06	967417	4.18712e+06	1.52053e+06	1.27158e+06	1.29962e+06	2.39036e+06	1.76691e+06	1.95049e+06	1.84955e+06	1.24585e+06	925493	1.08381e+06	1.07968e+06	2.46551e+06	4.27782e+06	3.68593e+06	2.88804e+06	4.01311e+06	3.95458e+06	1.24063e+06	8.74666e+06	5.49777e+06
TG	TG45	TG(49: 1)	2.05587e+07	2.73952e+06	6.97311e+06	1.55397e+07	2.72505e+06	7.32627e+06	1.38968e+07	2.18297e+07	2.66524e+06	1.88496e+07	6.18617e+06	5.25335e+06	6.57835e+06	1.4657e+07	9.41512e+06	1.26044e+07	1.08048e+07	8.00174e+06	4.36765e+06	4.66127e+06	3.94632e+06	1.24522e+07	2.00383e+07	1.59645e+07	9.689e+06	1.77958e+07	1.99004e+07	4.24525e+06	3.46004e+07	2.16215e+07
TG	TG46	TG(49: 2)	3.89177e+07	7.03314e+06	1.4389e+07	3.15198e+07	6.23593e+06	1.29755e+07	1.83177e+07	3.25394e+07	5.50607e+06	3.06532e+07	9.3336e+06	7.72411e+06	1.61661e+07	2.44918e+07	1.59028e+07	2.64314e+07	1.86829e+07	1.73042e+07	7.5795e+06	8.16146e+06	6.82805e+06	1.73756e+07	2.97142e+07	2.35023e+07	1.23206e+07	2.4839e+07	2.59767e+07	6.83466e+06	4.89611e+07	3.10294e+07
TG	TG47	TG(49: 5)	9.83943e+06	318426	2.13903e+06	1.01485e+07	321115	748188	865996	1.36757e+06	195689	1.51073e+06	547250	375104	1.76198e+06	1.08619e+06	635982	1.62127e+06	1.0409e+06	1.04704e+06	290298	285096	266124	881978	1.52182e+06	923035	589948	1.05038e+06	1.07562e+06	275277	2.69101e+06	1.84028e+06
TG	TG48	TG(50: 0)	2.66636e+07	4.92694e+06	6.50685e+06	2.19158e+07	3.5448e+06	5.66471e+06	1.97385e+07	3.8864e+07	4.57843e+06	2.50173e+07	1.01489e+07	7.12926e+06	4.00194e+06	1.04323e+07	7.36076e+06	7.32447e+06	7.36372e+06	3.49171e+06	3.57724e+06	4.41231e+06	7.4895e+06	1.78652e+07	3.03316e+07	2.4604e+07	2.57881e+07	2.99354e+07	3.16342e+07	8.36589e+06	5.77172e+07	3.39212e+07
TG	TG49	TG(50: 1)	4.54384e+08	9.16602e+07	1.51674e+08	3.38896e+08	8.12013e+07	1.4024e+08	2.73828e+08	4.28268e+08	8.06992e+07	3.30604e+08	1.38528e+08	1.21536e+08	1.14852e+08	2.25049e+08	1.81235e+08	1.94992e+08	1.91445e+08	1.0767e+08	8.90412e+07	9.53945e+07	1.05379e+08	2.27026e+08	3.73554e+08	2.9065e+08	1.99497e+08	3.36032e+08	3.52035e+08	1.10124e+08	6.64419e+08	3.97079e+08
TG	TG50	TG(50: 2)	1.16207e+07	4.42147e+06	5.37411e+06	9.31862e+06	2.73243e+06	4.23941e+06	5.99404e+06	8.72804e+06	3.08539e+06	7.52143e+06	3.98882e+06	3.33684e+06	4.73159e+06	6.0529e+06	4.46055e+06	6.25305e+06	6.82035e+06	4.84236e+06	2.16206e+06	2.34995e+06	3.40553e+06	5.77033e+06	8.01913e+06	6.14878e+06	2.90297e+06	7.71712e+06	6.69723e+06	2.49147e+06	1.46344e+07	9.44051e+06
TG	TG51	TG(50: 2)	9.00073e+08	1.85692e+08	3.13494e+08	7.00435e+08	1.51976e+08	2.8093e+08	4.66845e+08	6.82997e+08	1.34934e+08	5.79338e+08	2.35669e+08	1.9463e+08	3.18245e+08	5.13029e+08	3.16223e+08	5.04954e+08	4.16943e+08	3.22336e+08	1.53013e+08	1.68934e+08	1.82192e+08	4.43873e+08	7.12001e+08	5.15015e+08	2.9078e+08	5.79586e+08	6.07832e+08	1.63987e+08	1.11896e+09	7.10575e+08
TG	TG52	TG(50: 3)	1.0582e+09	1.92993e+08	4.41417e+08	9.19106e+08	1.83491e+08	3.70572e+08	5.06869e+08	7.1423e+08	1.20367e+08	7.1081e+08	2.41329e+08	1.80314e+08	4.95851e+08	6.63336e+08	3.81348e+08	7.48236e+08	5.53556e+08	4.94503e+08	1.66775e+08	2.14663e+08	1.71236e+08	4.42807e+08	8.20596e+08	5.41177e+08	2.88198e+08	6.02412e+08	6.44457e+08	1.63084e+08	1.1242e+09	7.09686e+08
TG	TG53	TG(50: 3)	1.42764e+07	5.40076e+06	8.67256e+06	1.27449e+07	5.15845e+06	7.29987e+06	1.20293e+07	1.25867e+07	4.14626e+06	1.17921e+07	6.12945e+06	4.76867e+06	8.68058e+06	1.21823e+07	8.58456e+06	1.35391e+07	9.41176e+06	1.00513e+07	3.60475e+06	4.717e+06	4.57001e+06	9.13522e+06	1.49897e+07	9.75129e+06	6.44235e+06	1.31773e+07	1.25904e+07	4.56311e+06	2.0305e+07	1.21046e+07
TG	TG54	TG(50: 3)	529758	52793.6	156835	254336	34019	57181.4	46355.7	0	7042.23	56421	0	0	209486	369823	193542	227215	206258	251989	129666	125110	0	62323.9	0	78939.1	341252	0	0	35746.5	0	41683.5
TG	TG55	TG(50: 4)	5.41581e+07	1.2142e+07	2.71313e+07	4.59668e+07	1.15181e+07	2.07604e+07	2.72489e+07	3.65581e+07	9.64514e+06	3.98653e+07	1.55333e+07	1.18077e+07	3.23556e+07	3.77873e+07	2.37395e+07	4.57137e+07	3.16011e+07	3.16222e+07	1.016e+07	1.24129e+07	1.10513e+07	2.80376e+07	4.57504e+07	2.99413e+07	1.46144e+07	3.18237e+07	3.48633e+07	9.67263e+06	6.14491e+07	3.79453e+07
TG	TG56	TG(50: 5)	1.07778e+07	962442	4.12491e+06	8.22436e+06	774940	2.66735e+06	2.33877e+06	3.91173e+06	297167	4.34731e+06	1.19202e+06	804392	5.29075e+06	4.41963e+06	1.96212e+06	5.26205e+06	4.08e+06	3.84592e+06	753267	913462	586144	2.28781e+06	5.38365e+06	2.78119e+06	1.05519e+06	3.06901e+06	3.47792e+06	456130	7.1709e+06	4.54514e+06
TG	TG57	TG(50: 7)	3.52383e+06	179641	642241	3.18741e+06	154999	349860	532994	839476	86340	941398	274568	186299	627050	808830	510811	851955	657299	533762	95973.2	162495	127852	557738	1.28422e+06	930337	235419	695689	650088	344633	1.83179e+06	1.38197e+06
TG	TG58	TG(51: 0)	1.3208e+06	278336	461241	1.17981e+06	260956	441508	1.23193e+06	1.98706e+06	257782	1.1057e+06	467133	320175	342009	712870	536096	578150	512871	345444	284293	334059	337946	903726	1.45511e+06	1.37607e+06	1.66973e+06	1.49005e+06	1.70087e+06	403884	3.17642e+06	1.59963e+06
TG	TG59/60	TG(51: 1)	2.5471e+07	2.51357e+06	7.20983e+06	2.29927e+07	3.08897e+06	7.58209e+06	3.25445e+07	4.89784e+07	4.12834e+06	2.88245e+07	9.61395e+06	7.40025e+06	6.16952e+06	2.12575e+07	1.24149e+07	1.50667e+07	1.1368e+07	6.69412e+06	4.66823e+06	7.23612e+06	5.82618e+06	2.38135e+07	4.13095e+07	3.28545e+07	2.67623e+07	3.62734e+07	4.231e+07	8.70344e+06	7.80657e+07	4.17551e+07
TG	TG61	TG(51: 2)	7.99686e+07	9.0428e+06	2.89325e+07	6.96307e+07	1.12866e+07	3.27845e+07	8.51504e+07	1.10549e+08	1.19114e+07	8.19858e+07	2.7805e+07	2.27539e+07	3.00832e+07	7.4942e+07	4.32977e+07	6.87228e+07	4.66278e+07	3.66483e+07	1.78407e+07	2.3695e+07	1.68782e+07	6.6919e+07	1.10175e+08	8.17827e+07	5.7561e+07	9.25202e+07	1.17892e+08	2.17527e+07	1.89774e+08	9.63317e+07
TG	TG62	TG(51: 3)	1.20876e+08	1.49978e+07	4.46937e+07	1.08905e+08	1.63914e+07	4.55352e+07	7.69193e+07	1.21114e+08	1.27019e+07	1.00563e+08	2.71658e+07	2.19028e+07	5.01133e+07	9.25375e+07	5.55333e+07	9.80691e+07	6.41965e+07	5.74898e+07	2.31803e+07	3.09365e+07	1.74244e+07	6.70685e+07	1.1614e+08	8.70469e+07	4.88317e+07	9.42742e+07	1.10426e+08	2.09743e+07	1.86708e+08	9.97879e+07
TG	TG63	TG(51: 6)	1.63016e+07	336761	3.183e+06	1.68943e+07	361938	999526	799337	1.54914e+06	100211	1.44254e+06	511850	293642	1.87656e+06	1.05092e+06	516884	1.62742e+06	1.24017e+06	877747	316367	229575	183801	568606	1.17572e+06	914807	506735	966913	783397	158963	2.81576e+06	1.49667e+06
TG	TG64	TG(52: 0)	5.06407e+06	1.0116e+06	1.47565e+06	4.98443e+06	939627	1.48314e+06	8.4705e+06	1.23225e+07	1.21192e+06	5.09174e+06	2.3082e+06	1.49372e+06	1.06756e+06	2.34349e+06	1.5081e+06	1.55633e+06	1.62543e+06	926924	953618	1.09708e+06	1.79978e+06	4.642e+06	8.88312e+06	7.83704e+06	1.56769e+07	9.17777e+06	1.11106e+07	2.35171e+06	1.93442e+07	9.47762e+06
TG	TG65	TG(52: 2)	1.11924e+09	1.84125e+08	4.62792e+08	9.70196e+08	2.35722e+08	4.75769e+08	1.20871e+09	1.45842e+09	2.62113e+08	1.08774e+09	4.40846e+08	3.93036e+08	4.43565e+08	1.11077e+09	7.79506e+08	9.81145e+08	7.36543e+08	5.05641e+08	3.26861e+08	4.3819e+08	3.24924e+08	1.02714e+09	1.58752e+09	1.14561e+09	8.97905e+08	1.34005e+09	1.59987e+09	4.27235e+08	2.5468e+09	1.31486e+09
TG	TG66	TG(52: 3)	2.02575e+09	3.66694e+08	8.42469e+08	1.78374e+09	4.05611e+08	8.24917e+08	1.5467e+09	1.87141e+09	3.49387e+08	1.52009e+09	6.08082e+08	5.10429e+08	8.84298e+08	1.71605e+09	1.08666e+09	1.69232e+09	1.25047e+09	9.81608e+08	4.96668e+08	6.40633e+08	4.51685e+08	1.43961e+09	2.13797e+09	1.47809e+09	1.03386e+09	1.76058e+09	2.03925e+09	5.18768e+08	3.24346e+09	1.7451e+09
TG	TG67	TG(52: 3)	569472	52094	155443	498067	33814.3	128178	288761	160900	22798.4	178453	39221	44995.5	245837	912037	401149	720546	382911	360850	220975	302422	41508.9	317282	651168	474842	1.50049e+06	344926	613570	85910.5	698719	266640
TG	TG68	TG(52: 4)	2.40085e+09	4.0314e+08	1.02322e+09	2.17627e+09	4.56997e+08	9.27294e+08	1.31922e+09	1.74123e+09	2.88179e+08	1.51904e+09	5.40251e+08	4.23906e+08	9.87526e+08	1.68141e+09	1.05246e+09	1.6744e+09	1.31058e+09	1.00002e+09	4.72807e+08	6.41566e+08	3.60602e+08	1.1677e+09	1.87494e+09	1.2826e+09	8.361e+08	1.56436e+09	1.78452e+09	4.63665e+08	2.78295e+09	1.51307e+09
TG	TG69	TG(52: 5)	8.87985e+07	2.24603e+07	4.57968e+07	7.74892e+07	2.45626e+07	4.20824e+07	5.88169e+07	6.94679e+07	1.84849e+07	7.24019e+07	2.83913e+07	2.31484e+07	5.1803e+07	7.28509e+07	4.85004e+07	7.6772e+07	6.14927e+07	4.88337e+07	2.31052e+07	2.90307e+07	1.94271e+07	5.75324e+07	8.11247e+07	5.56925e+07	3.3017e+07	6.50045e+07	7.58799e+07	2.08919e+07	1.18013e+08	6.69836e+07
TG	TG70	TG(52: 6)	1.59324e+07	2.15735e+06	6.94433e+06	1.27169e+07	2.48978e+06	5.78223e+06	5.21389e+06	8.98559e+06	728463	8.59986e+06	2.46673e+06	1.66967e+06	7.57512e+06	1.04158e+07	5.8323e+06	1.03396e+07	9.17384e+06	6.93392e+06	2.6977e+06	3.00532e+06	1.22159e+06	5.08686e+06	9.80956e+06	6.39029e+06	3.02522e+06	6.8279e+06	8.02512e+06	1.191e+06	1.36991e+07	8.58873e+06
TG	TG71	TG(52: 7)	6.45079e+06	536160	2.00928e+06	5.72189e+06	510363	1.8441e+06	1.21354e+06	2.78069e+06	252828	3.19131e+06	680775	487087	1.95708e+06	3.30111e+06	1.48892e+06	3.52478e+06	2.69499e+06	2.52312e+06	715905	845695	424835	1.3737e+06	2.91372e+06	1.95348e+06	1.10755e+06	2.17999e+06	2.24915e+06	377344	4.13609e+06	2.46294e+06
TG	TG72	TG(52: 8)	3.01662e+06	78723	721461	2.27146e+06	71783.6	536629	236274	925101	74951.9	1.49997e+06	198549	200770	744203	979170	390591	1.33681e+06	860548	1.11622e+06	217272	197828	133964	460582	1.15811e+06	686991	387738	835306	683415	77403.8	1.08122e+06	1.07481e+06
TG	TG73	TG(52: 9)	3.47694e+06	171279	886102	2.87226e+06	179626	630558	641758	1.3629e+06	92971.9	1.56654e+06	366496	283559	1.03969e+06	1.33431e+06	695400	1.66671e+06	1.08171e+06	1.33114e+06	260887	312272	233911	916911	1.77969e+06	1.03878e+06	541884	1.28786e+06	1.21647e+06	201510	2.36201e+06	1.67787e+06
TG	TG74	TG(53: 1)	5.27145e+06	560555	1.59113e+06	5.80322e+06	595728	1.6763e+06	8.98439e+06	1.07093e+07	772828	4.74046e+06	1.99158e+06	1.28649e+06	1.13772e+06	4.25011e+06	2.45717e+06	2.85782e+06	2.10015e+06	1.1385e+06	1.01621e+06	1.5678e+06	1.26663e+06	5.81979e+06	1.01948e+07	8.84181e+06	1.25239e+07	8.89217e+06	1.27648e+07	1.94537e+06	2.09604e+07	8.65261e+06
TG	TG75	TG(53: 2)	5.75165e+07	5.07026e+06	1.87117e+07	6.22209e+07	7.30234e+06	2.0934e+07	8.96242e+07	1.10094e+08	9.62975e+06	6.30278e+07	2.12118e+07	1.63821e+07	1.8984e+07	7.37359e+07	3.6525e+07	5.47739e+07	3.25861e+07	2.33469e+07	1.28306e+07	2.40826e+07	1.23551e+07	6.77873e+07	1.14553e+08	8.50835e+07	7.69223e+07	9.26151e+07	1.18306e+08	2.20794e+07	1.97087e+08	9.51947e+07
TG	TG76	TG(53: 2)	6.49546e+06	764559	2.59073e+06	6.87792e+06	1.08595e+06	2.99665e+06	5.70639e+06	6.82496e+06	1.26368e+06	4.8334e+06	2.10032e+06	1.68718e+06	2.06787e+06	5.59071e+06	3.2479e+06	4.52102e+06	3.62633e+06	2.25854e+06	1.44969e+06	2.39072e+06	1.47952e+06	5.13081e+06	6.92726e+06	5.14378e+06	4.22103e+06	6.38596e+06	6.69864e+06	2.23541e+06	1.19916e+07	6.46984e+06
TG	TG77	TG(53: 3)	1.41968e+08	1.35836e+07	5.33255e+07	1.3908e+08	1.953e+07	5.91308e+07	1.5901e+08	1.85212e+08	1.91229e+07	1.28534e+08	4.28956e+07	3.41107e+07	5.463e+07	1.45789e+08	7.77041e+07	1.35286e+08	8.44036e+07	6.69332e+07	3.19566e+07	4.76185e+07	2.56166e+07	1.20498e+08	1.9649e+08	1.46685e+08	1.25956e+08	1.64406e+08	2.27938e+08	3.97882e+07	3.50609e+08	1.4922e+08
TG	TG78	TG(53: 4)	1.61736e+08	1.74624e+07	5.92667e+07	1.63431e+08	2.08898e+07	6.06782e+07	1.16345e+08	1.60085e+08	1.58704e+07	1.21723e+08	3.30555e+07	2.5051e+07	5.89783e+07	1.20316e+08	7.30262e+07	1.27413e+08	8.32345e+07	7.01607e+07	3.09145e+07	4.43832e+07	2.11694e+07	9.40497e+07	1.57349e+08	1.20395e+08	8.62824e+07	1.35091e+08	1.70098e+08	3.02329e+07	2.71536e+08	1.20153e+08
TG	TG79	TG(53: 7)	3.38031e+06	136370	764135	3.04309e+06	154252	550045	305673	818163	44822.1	819693	187193	108938	520054	705637	322298	873676	691535	422551	208514	197961	80833.5	286970	625873	480378	219462	441834	488114	74792.6	1.17752e+06	619229
TG	TG80	TG(54: 0)	1.43924e+06	388977	619664	1.56793e+06	379076	613340	1.51763e+06	1.59247e+06	392830	966379	519285	416125	526347	879933	664039	764246	713205	556753	402850	453091	422267	959204	1.37136e+06	1.13308e+06	2.45499e+06	1.44696e+06	1.75886e+06	475043	2.41793e+06	1.29979e+06
TG	TG81/82	TG(54: 1)	2.08257e+07	2.36691e+06	5.39281e+06	2.27674e+07	2.91439e+06	6.04859e+06	6.0414e+07	6.29713e+07	4.80206e+06	2.3854e+07	1.14452e+07	6.29435e+06	3.73154e+06	1.26977e+07	7.02218e+06	6.94509e+06	6.70215e+06	3.21518e+06	3.32781e+06	4.76102e+06	6.88286e+06	3.07395e+07	5.40366e+07	4.65001e+07	1.09337e+08	5.25414e+07	7.58645e+07	1.23035e+07	1.2082e+08	4.95648e+07
TG	TG83	TG(54: 1)	168231	15055.6	53411	210048	15222.3	30925	121368	84828.4	15173.9	63585.9	28908.2	17962.3	63697.1	129893	57940.3	74975.6	63539.2	72716.1	35350	49129.9	29028.6	69667.1	138104	116070	387506	117622	172104	33603.3	160657	119807
TG	TG84	TG(54: 2)	3.33853e+08	3.64477e+07	1.07458e+08	3.36478e+08	5.32685e+07	1.19808e+08	6.44526e+08	6.94547e+08	8.11681e+07	4.35764e+08	1.85034e+08	1.27653e+08	9.38063e+07	3.9033e+08	2.17058e+08	2.83857e+08	1.776e+08	1.11805e+08	7.50502e+07	1.40953e+08	1.16556e+08	5.72879e+08	8.12766e+08	5.91619e+08	7.26381e+08	6.81263e+08	9.42081e+08	1.91021e+08	1.34285e+09	6.09736e+08
TG	TG85	TG(54: 3)	1.14839e+09	1.68174e+08	5.14581e+08	1.11624e+09	2.3312e+08	5.26476e+08	1.4856e+09	1.48012e+09	2.56069e+08	1.09969e+09	4.25975e+08	3.57025e+08	5.79078e+08	1.61553e+09	1.01065e+09	1.49614e+09	9.54122e+08	7.97476e+08	4.11935e+08	6.37455e+08	3.10713e+08	1.3005e+09	1.95391e+09	1.37773e+09	1.38602e+09	1.63895e+09	2.12014e+09	5.10336e+08	2.94261e+09	1.31163e+09
TG	TG86	TG(54: 4)	1.86881e+09	3.00611e+08	8.28415e+08	1.83972e+09	3.47318e+08	7.8616e+08	1.64952e+09	1.66003e+09	2.93685e+08	1.33682e+09	5.14174e+08	4.00855e+08	8.64007e+08	1.84304e+09	1.21445e+09	1.86437e+09	1.28407e+09	1.03366e+09	5.38616e+08	7.75671e+08	3.65533e+08	1.49895e+09	2.12655e+09	1.46406e+09	1.39951e+09	1.80424e+09	2.19194e+09	5.36474e+08	3.28579e+09	1.46829e+09
TG	TG87	TG(54: 4)	7.1433e+07	1.87995e+07	4.32497e+07	6.99475e+07	2.25463e+07	3.91713e+07	6.57001e+07	6.3211e+07	1.93355e+07	5.6588e+07	2.68983e+07	2.32204e+07	4.07376e+07	7.70397e+07	5.61029e+07	7.96622e+07	6.1981e+07	5.03297e+07	2.67729e+07	4.01041e+07	2.25348e+07	6.57423e+07	7.9833e+07	5.68451e+07	5.80125e+07	7.30687e+07	8.3891e+07	2.87282e+07	1.26172e+08	6.52678e+07
TG	TG88	TG(54: 5)	2.32131e+09	3.44962e+08	9.81352e+08	2.3453e+09	3.87677e+08	8.66077e+08	1.32174e+09	1.54645e+09	2.48163e+08	1.31425e+09	4.60518e+08	3.41465e+08	8.62559e+08	1.68132e+09	1.09563e+09	1.56834e+09	1.23331e+09	8.60945e+08	5.2041e+08	7.21822e+08	2.92058e+08	1.17293e+09	1.74518e+09	1.30214e+09	1.16186e+09	1.61898e+09	1.85865e+09	4.78225e+08	2.89915e+09	1.33985e+09
TG	TG89	TG(54: 5)	6.66807e+07	1.93526e+07	3.70991e+07	6.96106e+07	2.0328e+07	3.45102e+07	4.97363e+07	5.57938e+07	1.64656e+07	5.00132e+07	2.2304e+07	1.86885e+07	3.36543e+07	5.90607e+07	4.49467e+07	5.72792e+07	4.65342e+07	3.57114e+07	2.2603e+07	3.12892e+07	1.67328e+07	4.84102e+07	6.26671e+07	4.667e+07	4.38964e+07	6.65259e+07	6.88304e+07	2.48576e+07	9.78971e+07	4.77059e+07
TG	TG90	TG(54: 6)	2.35079e+09	2.48631e+08	8.37934e+08	2.32081e+09	2.94419e+08	6.85621e+08	8.70779e+08	1.11638e+09	1.22297e+08	9.12446e+08	2.69653e+08	1.85544e+08	6.48513e+08	1.03211e+09	7.26386e+08	1.04845e+09	9.44755e+08	5.50314e+08	3.73006e+08	4.50446e+08	1.52927e+08	6.35784e+08	1.08271e+09	8.65356e+08	6.42243e+08	9.7348e+08	1.0954e+09	2.05015e+08	1.96978e+09	8.74499e+08
TG	TG91	TG(54: 7)	6.82837e+07	1.16794e+07	2.89231e+07	5.96555e+07	1.48692e+07	2.66276e+07	2.67596e+07	3.89241e+07	6.19582e+06	3.20905e+07	1.2226e+07	8.39704e+06	2.36013e+07	4.2102e+07	2.70565e+07	3.64308e+07	3.54022e+07	2.08665e+07	1.54931e+07	1.69945e+07	7.87725e+06	2.46786e+07	3.74976e+07	2.81494e+07	2.11473e+07	3.59903e+07	3.58603e+07	9.12841e+06	6.28632e+07	2.98807e+07
TG	TG92	TG(55: 0)	316303	108567	172815	300162	98475	164262	274646	274539	136200	247290	117722	126936	187233	270491	210605	249673	194107	219494	117569	110959	102694	236633	336676	244700	305550	283489	332053	102905	428879	246587
TG	TG93	TG(55: 1)	1.91149e+06	250128	617818	2.27749e+06	250746	668363	1.72213e+06	1.81846e+06	196712	798624	407622	260325	364665	1.23093e+06	665060	826007	674053	468994	349803	519966	272400	930579	1.70016e+06	1.39856e+06	2.8893e+06	1.61788e+06	2.08654e+06	394708	2.8294e+06	1.29138e+06
TG	TG94	TG(55: 3)	5.53346e+07	4.15008e+06	1.892e+07	6.7804e+07	5.36153e+06	1.9456e+07	4.73025e+07	5.03168e+07	4.67592e+06	3.0915e+07	1.04156e+07	8.07681e+06	1.84166e+07	6.81942e+07	2.85407e+07	4.95935e+07	3.01484e+07	2.42173e+07	1.19662e+07	2.19889e+07	6.39746e+06	3.96703e+07	6.65245e+07	4.67066e+07	5.00294e+07	5.33122e+07	6.23173e+07	1.2751e+07	1.03901e+08	4.72488e+07
TG	TG95	TG(55: 3)	5.3028e+06	638960	2.48337e+06	6.40361e+06	758646	2.4139e+06	2.86036e+06	2.79291e+06	541312	2.20987e+06	924446	808442	2.09174e+06	4.72776e+06	2.49161e+06	3.77172e+06	3.21462e+06	2.48817e+06	1.4148e+06	2.26894e+06	688281	2.55619e+06	3.73382e+06	2.67903e+06	2.72412e+06	3.47141e+06	3.30661e+06	1.13343e+06	5.83117e+06	2.95491e+06
TG	TG96	TG(55: 4)	8.11285e+07	6.81099e+06	2.82508e+07	8.61398e+07	8.82196e+06	2.88553e+07	4.75942e+07	4.9536e+07	6.1873e+06	3.54281e+07	1.23026e+07	9.90737e+06	2.73528e+07	5.76968e+07	2.97964e+07	5.48328e+07	3.78903e+07	2.80313e+07	1.49461e+07	2.14848e+07	8.11537e+06	3.54674e+07	5.89745e+07	4.38557e+07	4.95459e+07	5.10383e+07	6.65079e+07	1.37174e+07	1.06337e+08	4.26144e+07
TG	TG97	TG(55: 5)	5.09753e+07	5.21983e+06	1.73412e+07	5.47625e+07	5.67477e+06	1.65278e+07	2.08767e+07	2.61042e+07	3.99007e+06	2.05839e+07	7.23773e+06	5.4298e+06	1.45909e+07	2.47274e+07	1.58802e+07	2.35517e+07	1.86434e+07	1.40141e+07	8.63714e+06	1.10917e+07	4.8469e+06	1.75171e+07	2.80438e+07	2.12511e+07	2.232e+07	2.6845e+07	2.99251e+07	7.24478e+06	4.94848e+07	2.17278e+07
TG	TG98	TG(55: 6)	558513	109846	166020	688182	94349.7	367373	293486	1.63171e+06	195610	1.35543e+06	463404	348612	248170	1.05076e+06	424748	749843	480177	447566	227472	399691	375731	640079	1.52595e+06	795626	1.28762e+06	1.29296e+06	753712	212798	1.63822e+06	1.23136e+06
TG	TG99	TG(55: 6)	1.19278e+07	2.09804e+06	5.49026e+06	1.44945e+07	2.44064e+06	5.35275e+06	7.72735e+06	8.55119e+06	1.7189e+06	7.3222e+06	2.77056e+06	2.30998e+06	4.39559e+06	7.98669e+06	6.17633e+06	8.29061e+06	6.2336e+06	4.22338e+06	3.19805e+06	4.15247e+06	2.0618e+06	6.37121e+06	9.22575e+06	6.79718e+06	6.0878e+06	9.58901e+06	1.00685e+07	2.69032e+06	1.7762e+07	7.33027e+06
TG	TG100	TG(55: 7)	1.3536e+06	138680	587283	1.24288e+06	166773	690212	492779	1.85866e+06	175597	2.30596e+06	419722	325262	502541	1.69166e+06	766623	1.79635e+06	1.03592e+06	995505	448851	609425	379994	815487	2.09206e+06	1.15299e+06	1.35892e+06	1.68119e+06	940607	313708	2.24468e+06	1.80585e+06
TG	TG101	TG(55: 7)	3.43221e+06	628865	1.6777e+06	3.11802e+06	815669	1.53981e+06	1.66792e+06	2.76242e+06	357784	2.00706e+06	731454	531529	1.15125e+06	2.40632e+06	1.57348e+06	2.03878e+06	1.89353e+06	1.11262e+06	961774	1.03766e+06	494684	1.56489e+06	2.58457e+06	1.71076e+06	1.40882e+06	2.20314e+06	2.35202e+06	578970	3.83072e+06	2.01032e+06
TG	TG102	TG(55: 8)	924264	78926	246946	831982	83700.9	365397	131302	681091	67599.6	767033	111127	126580	214942	739373	246175	767607	447372	409672	206663	190071	120095	308851	584441	380893	308831	456886	313106	114610	542582	477481
TG	TG103	TG(56: 0)	777929	316244	400634	805670	282957	403215	581093	619564	294668	547336	299359	284238	357990	586146	447344	536744	475092	450004	261108	301625	256781	508798	668294	495763	670302	615231	672757	272399	965635	570987
TG	TG104	TG(56: 1)	3.68781e+06	428785	1.13815e+06	4.9528e+06	438203	1.09043e+06	2.75644e+06	2.91693e+06	310670	1.3106e+06	642397	402556	528492	1.56751e+06	905397	888978	1.09861e+06	612658	534998	630046	462263	1.26011e+06	2.05613e+06	1.89682e+06	5.10027e+06	2.25841e+06	3.0074e+06	566884	4.08689e+06	2.13168e+06
TG	TG105	TG(56: 10)	7.11714e+06	449060	1.81196e+06	6.48386e+06	361883	1.83425e+06	456037	2.49594e+06	158539	3.33943e+06	445692	408933	1.52849e+06	2.98696e+06	979276	3.80826e+06	2.72693e+06	2.34561e+06	706016	717798	328583	817482	2.3821e+06	1.29922e+06	652234	1.79956e+06	1.11492e+06	184067	2.02124e+06	1.98096e+06
TG	TG106	TG(56: 10)	351711	5796.83	110030	294844	57.1052	121343	0	41583.6	0	189152	12432.5	14367.3	55787.1	245525	41104.7	282380	219961	197428	25441.4	26485.3	17670.3	7873.98	56351.6	39817.5	24053.3	74789.4	7856.65	5483.16	0	56264.9
TG	TG107	TG(56: 2)	3.67084e+07	3.14891e+06	1.01375e+07	4.46232e+07	3.70084e+06	1.151e+07	3.97208e+07	4.08049e+07	3.1649e+06	1.83413e+07	7.98333e+06	4.81651e+06	6.42623e+06	2.36124e+07	1.13415e+07	1.36834e+07	1.33895e+07	6.88176e+06	6.09657e+06	8.63258e+06	5.19032e+06	2.17616e+07	3.95221e+07	3.17085e+07	5.99534e+07	3.493e+07	4.77471e+07	8.10865e+06	7.51889e+07	3.20973e+07
TG	TG108	TG(56: 3)	1.38402e+06	323898	667472	1.34725e+06	292769	783641	493662	509761	197531	633525	302101	303635	705800	1.23103e+06	728805	1.13733e+06	954101	690318	430578	632130	270530	563355	634944	567530	305385	698740	556985	315140	1.05486e+06	593505
TG	TG109	TG(56: 3)	2.07844e+08	1.94902e+07	6.72318e+07	2.23095e+08	2.4259e+07	7.74663e+07	1.49695e+08	1.63496e+08	2.05494e+07	1.12969e+08	4.61017e+07	3.45545e+07	6.21336e+07	2.24625e+08	1.00714e+08	1.70658e+08	1.12269e+08	7.18583e+07	4.50654e+07	7.83706e+07	3.23311e+07	1.4449e+08	2.13158e+08	1.48078e+08	1.66639e+08	1.66896e+08	2.12236e+08	4.71161e+07	3.01435e+08	1.44298e+08
TG	TG110	TG(56: 3)	1.36465e+06	73313.2	350047	1.59722e+06	68045.7	196654	660826	331858	38816.8	203226	94224.4	49096.9	402212	632806	260454	428329	317358	364911	172063	247087	77248	342952	653019	520401	2.14249e+06	562692	887581	146927	881760	418467
TG	TG111	TG(56: 4)	2.28294e+08	2.71416e+07	8.74349e+07	2.35152e+08	3.36846e+07	9.05643e+07	1.30838e+08	1.50635e+08	2.59156e+07	1.0935e+08	4.67667e+07	3.72247e+07	6.94546e+07	1.52551e+08	9.8183e+07	1.30839e+08	1.19911e+08	7.56807e+07	5.15338e+07	6.9848e+07	3.42393e+07	1.08106e+08	1.67934e+08	1.20188e+08	1.41186e+08	1.49559e+08	1.67255e+08	4.83432e+07	2.68867e+08	1.31337e+08
TG	TG112	TG(56: 6)	3.82548e+08	5.97912e+07	1.57601e+08	3.83082e+08	7.16034e+07	1.84502e+08	2.63621e+08	4.15472e+08	6.01554e+07	3.50501e+08	1.16044e+08	9.38065e+07	1.50771e+08	3.81582e+08	2.19805e+08	3.56017e+08	2.58422e+08	1.83061e+08	1.10891e+08	1.50535e+08	8.74628e+07	2.91693e+08	4.51014e+08	3.28065e+08	3.5029e+08	4.2201e+08	3.89948e+08	1.03348e+08	6.59914e+08	3.62035e+08
TG	TG113	TG(56: 6)	6.80733e+06	2.96012e+06	4.49194e+06	7.69093e+06	3.54365e+06	6.24948e+06	7.89494e+06	1.31708e+07	3.99976e+06	1.21089e+07	5.22944e+06	4.8974e+06	5.10579e+06	1.22461e+07	8.9983e+06	1.22529e+07	8.94466e+06	7.57982e+06	4.48764e+06	6.12419e+06	4.94508e+06	1.1148e+07	1.43487e+07	9.71198e+06	1.09363e+07	1.47436e+07	1.19589e+07	5.11174e+06	1.80759e+07	1.09023e+07
TG	TG114	TG(56: 7)	208237	329022	220358	274084	418111	634787	711904	774157	350567	527761	495938	408984	306443	704478	911296	508321	667959	545809	496834	644678	478371	958769	897751	794838	1.00315e+06	1.24485e+06	941086	516128	1.3587e+06	636361
TG	TG115	TG(56: 7)	3.11794e+08	4.83593e+07	1.25204e+08	3.29024e+08	5.78357e+07	1.46009e+08	1.55612e+08	2.90875e+08	3.92421e+07	2.62127e+08	7.33747e+07	6.33087e+07	1.19565e+08	2.88075e+08	1.67943e+08	2.70835e+08	2.08469e+08	1.40217e+08	9.0368e+07	1.09864e+08	5.85024e+07	1.67757e+08	3.03084e+08	2.20001e+08	2.12305e+08	2.88136e+08	2.42892e+08	6.13299e+07	4.45017e+08	2.32831e+08
TG	TG116	TG(56: 8)	7.81864e+06	2.21473e+06	4.00074e+06	8.12373e+06	2.7285e+06	5.90561e+06	5.35898e+06	1.05186e+07	2.48236e+06	8.75829e+06	3.45798e+06	3.51522e+06	3.06581e+06	1.08404e+07	6.37153e+06	8.34299e+06	7.64978e+06	4.66985e+06	4.3725e+06	5.25783e+06	3.16082e+06	7.19646e+06	1.05927e+07	7.42848e+06	8.60971e+06	1.14654e+07	8.12879e+06	3.01551e+06	1.31427e+07	7.50108e+06
TG	TG117	TG(57: 0)	541130	252411	299046	579499	209151	299260	401926	449618	202799	397783	225829	221169	258044	447897	341926	385659	352686	351226	204762	231298	189248	378269	474246	354108	458892	447674	482492	199600	668840	398681
TG	TG118	TG(57: 1)	381923	70282.1	138285	537652	60978.8	139871	216409	238828	47039.3	150208	70357.6	53502.6	80380.4	211243	130972	132468	138069	142289	75232.1	87492.1	51277.6	138617	204390	172572	395503	203091	244411	58875.7	309951	177465
TG	TG119	TG(57: 2)	2.90927e+06	253586	928577	3.97372e+06	267943	966739	1.66197e+06	1.68632e+06	148744	706527	320494	221188	461767	1.87049e+06	894119	987848	961399	583818	497455	685063	228040	925882	1.76551e+06	1.42686e+06	3.02185e+06	1.6691e+06	2.18521e+06	357275	2.62549e+06	1.18007e+06
TG	TG120	TG(57: 2)	1.01121e+06	248033	566858	787486	313665	507779	760700	1.12592e+06	338439	1.32213e+06	512244	456796	442540	1.18849e+06	990557	1.18849e+06	743878	648805	365011	630103	535142	1.23938e+06	1.20183e+06	970778	984126	1.35214e+06	1.31369e+06	517826	1.89752e+06	1.55591e+06
TG	TG121	TG(57: 3)	8.93377e+06	657171	2.60193e+06	1.18838e+07	705166	2.79129e+06	4.70869e+06	4.60889e+06	444244	2.45331e+06	1.02652e+06	715780	1.79352e+06	6.07586e+06	2.75805e+06	3.7039e+06	3.4769e+06	1.79497e+06	1.54984e+06	2.15608e+06	667113	3.53596e+06	6.27515e+06	4.84432e+06	6.81166e+06	5.27437e+06	6.7219e+06	1.33004e+06	1.05344e+07	3.97754e+06
TG	TG122	TG(57: 6)	822659	622834	807160	1.00978e+06	704447	1.02343e+06	1.50927e+06	1.36477e+06	567959	1.11003e+06	771293	693179	1.06298e+06	1.52459e+06	1.62085e+06	1.40012e+06	1.64282e+06	1.02824e+06	878471	1.10861e+06	667287	1.83471e+06	2.17753e+06	1.62259e+06	1.75325e+06	2.56653e+06	2.5368e+06	997310	3.90837e+06	1.67546e+06
TG	TG123	TG(57: 6)	250655	37657.4	147672	325231	82055.4	223990	233375	347218	80109.2	333712	116521	100885	135152	319058	251227	338003	253383	179632	157750	180136	106033	194248	513265	314166	560754	544987	162092	115471	800320	349178
TG	TG124	TG(57: 7)	1.78665e+06	392943	937631	1.62517e+06	518001	952201	936326	1.34904e+06	205800	1.13841e+06	412289	289443	797155	1.52484e+06	1.06274e+06	1.39915e+06	1.31412e+06	813963	656376	737578	308436	1.03084e+06	1.45256e+06	1.10332e+06	910035	1.57277e+06	1.6316e+06	383167	2.54737e+06	1.24352e+06
TG	TG125	TG(57: 7)	474635	71698.7	243123	773256	134586	572252	245007	1.05644e+06	101851	1.25371e+06	234627	219571	217075	1.0469e+06	449620	754442	487994	420250	350847	444889	254322	400170	1.05968e+06	738909	1.63622e+06	1.13276e+06	497633	197132	951046	1.01205e+06
TG	TG126	TG(57: 8)	921938	129410	406257	1.00249e+06	156660	633875	457291	1.41254e+06	164292	1.48319e+06	322979	272042	353864	1.24186e+06	613799	1.46012e+06	890795	584929	424852	507233	310275	596456	1.3039e+06	839934	1.45453e+06	1.39457e+06	784990	246073	1.33109e+06	977464
TG	TG127	TG(57: 9)	299588	49898.4	240870	409062	82444.6	279821	169933	636980	63406.7	535397	87295.1	125847	108387	759310	225531	720883	263577	288493	207156	269938	124857	261937	557153	267728	452443	593112	295863	102188	434320	350766
TG	TG128	TG(58: 0)	154964	103075	114159	161610	67946.5	102164	148657	146225	85371.7	116778	92040.9	88072.5	100451	146696	118874	127322	111822	131578	59918.5	65457.4	73602	147095	157356	121400	137235	146212	151272	77571.2	222076	116104
TG	TG129	TG(58: 1)	1.13071e+06	200563	418142	1.7278e+06	189946	404761	640287	729380	131409	404134	196930	164808	218128	586068	368362	354546	424924	316103	209055	264921	157808	382353	565073	503598	1.41718e+06	594104	728616	189773	854133	584936
TG	TG130	TG(58: 10)	0	63999.4	13926.3	0	50891	128248	93587.2	203431	62663.9	178435	84926.5	96786.3	59401.3	276087	170404	280002	180789	170133	134024	175860	95106.3	193198	303941	175136	281985	295782	102793	89002.2	154827	136343
TG	TG131	TG(58: 10)	7.36841e+07	8.80784e+06	2.48179e+07	6.71532e+07	9.41435e+06	3.3468e+07	1.93534e+07	4.71841e+07	4.95879e+06	4.08252e+07	1.0296e+07	9.49189e+06	1.81213e+07	5.37151e+07	2.50099e+07	5.31748e+07	3.98115e+07	2.37864e+07	1.8239e+07	1.94933e+07	8.21427e+06	2.54513e+07	4.81005e+07	3.0797e+07	3.00351e+07	4.30164e+07	3.12522e+07	7.85456e+06	5.11218e+07	3.37075e+07
TG	TG132	TG(58: 11)	1.17807e+06	86850.6	448169	1.18324e+06	83632	393518	107715	588306	38439.3	622398	92314.6	93919.1	234049	700911	222124	862268	648284	425533	252853	244344	94790.1	217317	477032	288781	205442	485380	223713	59809.9	344212	361788
TG	TG133	TG(58: 2)	8.02319e+06	726102	2.56997e+06	1.19853e+07	800614	2.43511e+06	3.92736e+06	3.97469e+06	368277	1.96332e+06	834244	570205	1.15273e+06	4.09069e+06	2.07225e+06	2.1112e+06	2.58436e+06	1.35276e+06	1.22599e+06	1.44732e+06	655219	2.04059e+06	3.37588e+06	2.91609e+06	8.21383e+06	3.42168e+06	4.63568e+06	848733	5.59895e+06	3.04334e+06
TG	TG134	TG(58: 3)	3.03492e+07	2.27505e+06	8.8301e+06	4.13383e+07	2.58678e+06	9.06162e+06	1.38789e+07	1.40631e+07	1.1363e+06	7.33868e+06	2.83017e+06	1.86236e+06	4.91828e+06	1.72051e+07	7.36147e+06	9.56021e+06	1.00107e+07	5.08548e+06	4.77538e+06	6.13303e+06	2.08909e+06	8.27884e+06	1.5593e+07	1.21611e+07	2.38214e+07	1.33584e+07	1.68077e+07	3.11453e+06	2.54678e+07	1.14053e+07
TG	TG135	TG(58: 4)	3.32851e+06	452325	1.4915e+06	4.08521e+06	428450	1.24199e+06	298095	357461	127828	365935	192975	131964	752906	1.10262e+06	660509	895760	1.14338e+06	599664	565781	604641	151109	295409	312164	275878	517163	326775	269097	139707	590629	380499
TG	TG137	TG(58: 6)	2.19327e+07	3.17721e+06	9.0283e+06	2.28939e+07	4.36613e+06	1.37343e+07	2.10789e+07	3.34259e+07	4.23841e+06	2.54429e+07	9.86198e+06	7.8841e+06	9.52026e+06	3.58191e+07	1.91708e+07	2.75424e+07	2.06728e+07	1.25451e+07	9.80497e+06	1.18735e+07	7.52993e+06	2.45376e+07	3.53149e+07	2.81243e+07	5.21042e+07	3.22245e+07	3.11653e+07	8.44021e+06	5.30542e+07	3.20729e+07
TG	TG138	TG(58: 7)	4.42717e+07	7.62506e+06	1.77485e+07	4.70699e+07	9.54126e+06	2.85279e+07	3.44801e+07	6.99457e+07	9.25063e+06	5.7571e+07	1.88715e+07	1.52924e+07	1.95396e+07	6.91446e+07	4.08263e+07	5.91526e+07	4.34948e+07	3.0458e+07	2.14935e+07	2.64786e+07	1.64569e+07	4.60085e+07	7.1228e+07	5.44963e+07	8.66512e+07	6.77748e+07	5.5597e+07	1.66185e+07	9.30037e+07	5.70113e+07
TG	TG139	TG(58: 8)	1.27147e+06	493221	735413	1.50314e+06	727819	1.63637e+06	1.83595e+06	2.25637e+06	658987	1.76182e+06	887410	995501	718434	2.73586e+06	2.20695e+06	2.32253e+06	1.77104e+06	1.19418e+06	1.2138e+06	1.71218e+06	850413	2.07016e+06	2.54904e+06	1.98093e+06	3.26884e+06	2.98597e+06	2.32365e+06	1.03431e+06	4.11187e+06	1.86699e+06
TG	TG140	TG(58: 9)	7.16425e+07	1.14288e+07	2.9976e+07	7.34527e+07	1.27707e+07	4.21144e+07	3.8728e+07	7.5799e+07	9.54221e+06	7.0793e+07	1.8939e+07	1.83829e+07	2.67099e+07	8.9147e+07	4.6606e+07	8.57524e+07	5.97119e+07	4.16824e+07	2.79101e+07	3.59591e+07	1.62498e+07	4.94953e+07	8.32687e+07	5.96059e+07	7.42592e+07	7.83292e+07	5.84143e+07	1.57909e+07	9.58905e+07	6.24044e+07
TG	TG141	TG(59: 2)	874403	99807.1	344845	1.55987e+06	106428	325090	419773	432608	53167.7	216735	93965.6	68736.9	158754	633513	300368	297427	339395	252655	168876	217593	74212.7	254911	404751	340857	1.10759e+06	429337	566934	103089	564104	321893
TG	TG142	TG(59: 2)	197117	13900.7	63599.2	287724	18640.7	71819.9	201990	239629	14177.4	108176	41452.5	24710.8	36151.2	154785	67152.6	79595.2	87493.6	43668.4	35590.4	52440	31326.7	139001	217568	195066	305512	217871	235901	55951.9	490723	223955
TG	TG143	TG(59: 3)	482979	91640.5	290562	445423	106659	298180	82016.6	127546	35928.7	148727	58937.8	73762.5	313939	580948	278695	579192	477024	349904	173051	286751	53153.2	149853	221952	131212	68467.3	252264	176235	76722.9	319898	181002
TG	TG144	TG(59: 3)	2.97931e+06	203487	954474	4.46368e+06	234405	869259	894185	928520	68187.5	441914	172077	118112	420964	1.41481e+06	720708	720582	833843	446752	437187	526658	124064	522986	947838	774133	2.23186e+06	970302	1.24865e+06	211524	1.43205e+06	665050
TG	TG145	TG(59: 4)	1.38058e+06	71631.1	373243	2.03939e+06	74844.6	295936	236513	262415	18547.6	134200	52691.3	28890.9	144854	437176	203576	215035	292204	112001	154587	160796	31049.6	149246	265420	227046	540495	284472	351491	57972.8	441606	193424
TG	TG146	TG(59: 7)	0	39373.5	40130.7	43707.5	64822.4	103138	118463	81252.2	66579	180382	82791.1	124837	52871.1	223552	293864	176965	174208	86361.5	141321	156674	121860	198710	323568	209781	381009	461538	247204	146888	377946	198393
TG	TG147	TG(60: 10)	5.04684e+06	1.46537e+06	2.58376e+06	5.53892e+06	1.84405e+06	5.29273e+06	3.93162e+06	7.50789e+06	1.53653e+06	6.35187e+06	2.22172e+06	2.23065e+06	1.20511e+06	7.31439e+06	5.17813e+06	6.5649e+06	5.69488e+06	3.0624e+06	3.98953e+06	4.53663e+06	2.61261e+06	4.92024e+06	7.08252e+06	5.23859e+06	1.24044e+07	7.62504e+06	5.34603e+06	2.42905e+06	8.7293e+06	5.81443e+06
TG	TG148	TG(60: 12)	923968	156969	258009	891879	122485	503104	204868	1.17965e+06	112679	1.15888e+06	192877	215555	184772	782312	356877	1.00481e+06	736685	476778	389420	280054	261584	447336	1.02201e+06	622774	804302	879642	539738	221886	794102	819454
TG	TG149	TG(60: 12)	1.48067e+06	259757	557968	1.28449e+06	133920	736879	200132	1.60497e+06	191137	1.61906e+06	227994	392406	360560	1.46397e+06	718041	1.67149e+06	1.19435e+06	878279	619306	542562	415591	731031	1.75239e+06	917504	1.13895e+06	1.47282e+06	747485	350724	985433	1.14687e+06
TG	TG150	TG(60: 13)	391479	36405.4	143523	373339	8544.18	160020	6230.3	262052	16723	405468	9157.15	63488.3	91662.9	276519	65206.7	430764	305968	305997	80665.7	57545.9	39221.5	74540.3	266329	158392	106345	216511	100255	29759.3	68426.9	153235
TG	TG151	TG(60: 2)	1.83073e+06	218013	723476	3.28902e+06	222315	663952	986808	976759	124879	484643	232653	185461	371715	1.31463e+06	654814	641431	748595	492026	364774	463287	175732	575365	899247	773913	2.58784e+06	939014	1.17883e+06	254427	1.14325e+06	825383
TG	TG152	TG(60: 3)	7.98031e+06	620910	2.67181e+06	1.33206e+07	698748	2.32816e+06	2.72066e+06	2.59176e+06	254047	1.43498e+06	543577	407348	1.28129e+06	4.39749e+06	2.12394e+06	2.25726e+06	2.65677e+06	1.47892e+06	1.31244e+06	1.4648e+06	457974	1.69313e+06	2.73491e+06	2.22204e+06	7.19458e+06	2.763e+06	3.4543e+06	636984	3.83229e+06	2.22562e+06
TG	TG153	TG(60: 4)	2.27486e+06	204344	795650	2.95465e+06	216053	621480	430093	438520	56979.1	351796	117090	97152.6	382610	975759	505196	556864	676269	388976	339588	347755	104892	321346	504003	367964	847458	517046	512133	132431	731570	391057
TG	TG154	TG(60: 4)	1.125e+07	663993	3.17658e+06	1.66362e+07	756878	2.7884e+06	3.27083e+06	3.15039e+06	227284	1.78323e+06	617696	422935	1.46475e+06	4.91173e+06	2.10208e+06	2.49405e+06	2.89215e+06	1.50018e+06	1.46831e+06	1.54682e+06	478574	1.91299e+06	3.6166e+06	2.64799e+06	8.16898e+06	3.11606e+06	3.80294e+06	732161	5.49429e+06	2.74086e+06
TG	TG155	TG(60: 5)	9.01904e+06	775111	2.93375e+06	1.08817e+07	749521	2.44324e+06	1.19081e+06	1.23244e+06	229736	1.07635e+06	475145	454341	1.36356e+06	3.03817e+06	1.64413e+06	2.01064e+06	2.33754e+06	1.25126e+06	1.20734e+06	1.20591e+06	449407	1.00627e+06	1.3557e+06	1.06091e+06	3.68469e+06	1.54635e+06	1.20525e+06	424913	2.12202e+06	1.31034e+06
TG	TG156	TG(60: 6)	2.40893e+06	161156	654703	2.85353e+06	202490	696179	748810	1.33844e+06	144511	806167	342268	273001	458297	1.54853e+06	821577	1.07212e+06	960134	503252	533235	609422	303847	851633	1.15422e+06	955316	4.22208e+06	1.30981e+06	942278	383019	2.10384e+06	1.37493e+06
TG	TG157	TG(60: 7)	3.51762e+06	477243	1.26605e+06	3.66228e+06	653654	2.09959e+06	1.92653e+06	3.32473e+06	565085	2.40769e+06	1.13836e+06	899504	1.19232e+06	3.70661e+06	2.25608e+06	2.93364e+06	2.7091e+06	1.28332e+06	1.67038e+06	1.65987e+06	1.01383e+06	2.37541e+06	3.21664e+06	2.80867e+06	1.11823e+07	3.13326e+06	2.67723e+06	1.07555e+06	5.32055e+06	3.08363e+06
TG	TG158	TG(60: 8)	4.79435e+06	916820	1.85736e+06	5.15965e+06	1.09046e+06	3.56708e+06	2.91437e+06	4.66711e+06	899855	3.50216e+06	1.64928e+06	1.31008e+06	1.32121e+06	5.04962e+06	3.50761e+06	4.04516e+06	3.98842e+06	2.08495e+06	2.66313e+06	2.80052e+06	1.45884e+06	3.20619e+06	4.43455e+06	3.93545e+06	1.28672e+07	4.98954e+06	3.79894e+06	1.53483e+06	6.66753e+06	3.86377e+06
TG	TG159	TG(62: 13)	226463	48439.2	58054.3	153177	22953.9	158205	48627.5	349673	54946	362235	50088.1	90991.5	55321.9	287867	153726	485666	181282	225818	155508	154001	128748	192896	371428	219877	483466	328813	161638	118428	113242	212316
TG	TG160	TG(62: 14)	267001	55432	122570	226800	14350.3	165281	51882.7	290805	38818.9	318646	44637.6	87735.9	37428.5	209282	160970	469288	232481	167187	114941	118230	69688.9	122546	277509	152722	213089	320814	119162	58925.1	68147.3	187356
TG	TG161	TG(62: 3)	687331	70021.8	285459	1.35645e+06	70719.7	244901	233954	243233	26575.1	124161	53116.7	42769.3	141488	450684	211120	209466	251833	177350	130834	157620	43947.3	153915	245060	206284	777973	250100	301197	65509.2	276266	206137
TG	TG162	TG(68: 3)	150249	46650.3	188463	595146	54850	154822	153376	194742	24565.1	121077	58384.8	57482.3	240083	442106	183306	279331	228366	276199	109665	180895	41754.4	195685	185926	186472	823595	238612	181002	61470.5	87167.1	210849
TG	TG163	TG(68: 4)	221142	40863	228504	816957	51166	163515	113502	166324	15525.4	106633	40326.2	33960	225091	306990	137887	202842	205294	219681	94391.9	158025	30172.5	127274	138288	157377	617930	186042	133742	43036.1	91320.2	162248
TG	TG164	TG(70: 3)	75297.5	30300.8	125298	346962	40938.2	98893	115570	152967	21468.8	63373.8	36454.9	45911.1	194216	403139	191732	273472	233845	354311	116089	207713	43652.2	273577	188202	182984	1.12979e+06	229287	165026	50908.4	74495.5	198612
TG	TG165	TG(O-48: 1)	259605	19865.6	97011.3	236023	5625.78	64461.6	49744.8	23040.6	0	25769.6	0	0	158361	456953	266456	308244	230545	247259	98769.3	115896	0	65660.5	228331	177444	311793	108578	140217	8527.93	76162.4	125881
TG	TG166	TG(O-50: 1)	1.13358e+06	120532	386798	1.19336e+06	114024	354622	1.24774e+06	919882	115265	683354	219657	164293	477707	2.34076e+06	1.44274e+06	1.90064e+06	1.12438e+06	720147	641860	772404	167863	1.27394e+06	2.31145e+06	1.54435e+06	3.39581e+06	1.5099e+06	2.29649e+06	316366	2.20642e+06	980389
TG	TG167	TG(O-50: 2)	1.63081e+06	127115	527524	1.74793e+06	106777	451888	1.07612e+06	601759	61521.1	562264	135290	119448	602507	2.3374e+06	1.17244e+06	2.00584e+06	1.22529e+06	1.05313e+06	583957	715663	74024.1	896643	1.64972e+06	1.04712e+06	2.42454e+06	1.13289e+06	1.50533e+06	220824	1.58808e+06	706702
TG	TG168	TG(O-50: 2)	278577	27611.5	70606.6	249224	23557.4	70712.9	113525	131050	9690.02	145971	32781.3	42084	115028	425466	215883	307663	233392	153231	124581	153422	35217.3	130584	299292	208086	546740	166856	224145	50287.2	345683	202302
TG	TG169	TG(O-50: 3)	446916	32152.4	179075	389733	8418.21	89882.4	134290	0	0	0	0	0	219274	472445	159615	444825	344445	346912	99306.7	129977	2959.81	0	0	76586.5	659443	0	181569	26778.7	0	0
TG	TG170	TG(O-52: 1)	544116	47787.4	159184	532140	54050.5	125395	625987	428807	66252	262378	114590	87274.7	171689	516024	262010	333877	232937	216412	145512	190409	102904	368228	664808	514972	1.5951e+06	557263	832170	153092	950092	465620
TG	TG171	TG(O-52: 2)	2.30937e+06	228901	765770	2.5125e+06	209992	682932	3.19503e+06	1.70674e+06	221243	1.2616e+06	445762	318988	952020	5.07694e+06	2.56193e+06	4.45343e+06	2.05591e+06	1.5282e+06	1.20926e+06	1.65578e+06	328061	3.34533e+06	5.16192e+06	3.3494e+06	1.0218e+07	3.62898e+06	5.75403e+06	731745	4.94164e+06	1.83025e+06
TG	TG172	TG(O-52: 3)	3.0022e+06	203550	1.01912e+06	3.40184e+06	185927	846004	2.8244e+06	1.26285e+06	144113	1.01044e+06	331499	162550	958161	4.0352e+06	2.10047e+06	4.05143e+06	1.98307e+06	1.50053e+06	1.07108e+06	1.42355e+06	149873	2.23855e+06	3.36391e+06	2.23375e+06	7.04989e+06	2.63487e+06	3.71466e+06	582749	3.73778e+06	1.20327e+06
TG	TG173	TG(O-52: 4)	1.15463e+06	78730.8	348490	1.1759e+06	75806.4	395192	680426	45822.1	30613.7	262006	55311.1	59200.8	362703	808110	379864	1.21148e+06	544441	469975	265849	352743	36765	303544	660639	533465	1.97468e+06	525003	985024	116816	911015	249697
TG	TG174	TG(O-52: 4)	989934	72192.9	277376	702232	33981	178407	208183	61867.1	8145.43	102717	29132.1	22538.1	368584	814275	437734	708323	411380	478604	271484	336460	11991.9	240981	405091	291721	1.1824e+06	276555	323316	112328	442101	49099.1
TG	TG175	TG(O-53: 0)	592530	141377	257299	586075	141659	232265	545455	566941	132494	345207	187501	141072	197299	414517	257311	306918	273800	244833	158197	192786	145362	363389	574418	440160	802411	522035	630993	163088	816390	444414
TG	TG176	TG(O-54: 2)	1.28362e+06	74844.7	333110	1.38006e+06	82321.5	235371	963387	521438	61974	315288	131176	75050.8	364724	795556	339057	565025	376567	387394	212606	287069	100613	528399	936256	678999	2.54485e+06	767995	1.28045e+06	191821	1.28015e+06	586225
TG	TG177	TG(O-54: 3)	1.18816e+06	73912.5	326275	1.3539e+06	65891.2	236419	1.62993e+06	626499	61538.6	408394	147058	88287.2	361014	1.79852e+06	770249	1.82801e+06	650232	567094	358619	605861	92843	1.47416e+06	2.15031e+06	1.31917e+06	5.37295e+06	1.63969e+06	2.72581e+06	289695	2.06749e+06	643960
TG	TG178	TG(O-54: 5)	734595	49875.5	326101	790572	47557.6	193899	570907	79847.7	10660.2	45588.7	17417.2	6584.96	131445	560171	240136	864770	406772	195171	160001	279061	17589.7	337363	385910	274021	2.01771e+06	558664	559866	87435.4	578490	149808
TG	TG179	TG(O-55: 2)	1.38326e+07	1.32046e+06	4.60615e+06	1.70657e+07	1.42853e+06	5.01779e+06	1.51904e+07	1.57638e+07	1.42031e+06	8.21173e+06	3.30232e+06	2.3632e+06	3.6981e+06	1.4858e+07	7.23688e+06	1.03267e+07	7.14162e+06	4.42725e+06	3.14107e+06	5.28853e+06	2.18852e+06	1.1342e+07	1.94245e+07	1.48882e+07	2.04042e+07	1.60969e+07	2.13928e+07	3.71601e+06	3.3256e+07	1.32451e+07
TG	TG180	TG(O-56: 2)	359817	29152	103439	436689	55042	61955.9	227460	186295	34505.4	108658	42399.3	23833.2	134837	264715	94158.3	154037	152782	195900	69701.1	86607.7	50720.4	149352	264775	204231	881304	213273	373286	62573	290121	174151
TG	TG181	TG(O-58: 4)	558702	24303.1	145863	720633	23650.9	72543.8	237118	112623	9542.11	65709.2	29120.9	14007.2	158058	236418	81695.8	146429	112350	142648	56629.1	86122.7	21463.6	113307	243563	194358	963787	194968	331711	48049.2	329223	142769
TG	TG182	TG(O-58: 8)	347015	48019.4	270788	529864	49902.3	200580	227636	0	12576.9	65536.4	18904.4	8803.75	67544.2	507997	158313	527264	167556	155887	147352	208181	31051.9	196070	181759	203492	2.1839e+06	337268	163750	75757.3	67992.3	28901.9
SM	SM1	SM(d43:1)	63718.5	52995.3	35333.1	97782.4	43050.5	52338.9	55391.8	75551.3	37751.7	99300.2	51482.2	55558.3	77836.2	74612.3	213218	240264	95863.3	105967	44030.9	46114.4	73838.7	82117	89456.9	61790.1	50778.4	87046.3	79045.9	63528.8	80587.5	102137
SM	SM2	SM(d42:3)	4.07257e+06	1.87045e+06	1.15412e+06	2.87267e+06	1.32647e+06	1.76705e+06	2.15872e+06	2.52458e+06	1.26124e+06	2.82229e+06	1.43372e+06	1.32942e+06	1.99737e+06	1.71982e+06	3.37793e+06	4.05745e+06	2.06986e+06	3.30279e+06	1.62405e+06	881098	1.91401e+06	2.56022e+06	2.67935e+06	1.99024e+06	2.50317e+06	2.40196e+06	2.15561e+06	1.95576e+06	2.22498e+06	2.26688e+06
SM	SM3	SM(d42:2)	7.83192e+06	4.82912e+06	2.56218e+06	7.72019e+06	3.7068e+06	4.52773e+06	4.62736e+06	6.82187e+06	2.82113e+06	7.88227e+06	3.49089e+06	3.61025e+06	4.52423e+06	5.03471e+06	1.11564e+07	1.56032e+07	6.08345e+06	8.99154e+06	3.85843e+06	2.56838e+06	5.89146e+06	6.69097e+06	7.85143e+06	5.34327e+06	5.74208e+06	7.10457e+06	5.86392e+06	4.14569e+06	6.22191e+06	8.01422e+06
SM	SM4	SM(d42:1)	3.8763e+06	2.92271e+06	1.829e+06	4.87744e+06	2.08057e+06	2.81796e+06	2.90548e+06	4.16237e+06	2.03783e+06	4.54263e+06	2.315e+06	2.42689e+06	3.9568e+06	3.46626e+06	9.05901e+06	1.14032e+07	4.71061e+06	5.54691e+06	2.13432e+06	1.74142e+06	4.26763e+06	3.92718e+06	5.25789e+06	3.38781e+06	3.3752e+06	4.74884e+06	3.77431e+06	2.92501e+06	3.95463e+06	5.01257e+06
SM	SM5	SM(d41:2)	235055	129870	71912.8	186013	110846	118999	120903	190660	115478	220697	97890.5	96233.6	99593.1	113192	218873	343587	140545	276277	107520	66014.9	152761	189318	204164	147679	114247	154443	144622	179752	140978	185057
SM	SM6	SM(d41:2)	323531	139871	136260	400277	115880	152233	328915	285105	167182	247653	165054	149860	119280	193623	368263	374027	215992	212753	136187	105050	155068	361033	406873	330404	216957	379333	460541	285612	400561	263683
SM	SM7	SM(d41:1)	1.78202e+06	903566	817015	1.99222e+06	793876	787457	928284	1.46116e+06	841618	1.5582e+06	779257	777569	923518	1.02483e+06	2.35017e+06	3.18442e+06	1.35525e+06	1.65492e+06	921081	675714	1.11009e+06	1.72845e+06	2.0379e+06	1.53897e+06	965470	1.59573e+06	1.4329e+06	1.38e+06	1.43412e+06	1.6746e+06
SM	SM8	SM(d40:3)	132540	146423	143409	158832	102141	139203	132049	139172	144595	127495	136750	131578	129445	85536.8	109453	150190	165780	140420	153964	152328	154687	139255	128814	138447	161346	149558	152449	154803	122636	154485
SM	SM9	SM(d40:2)	215744	172014	92153.3	259970	140749	186196	183782	232671	118364	287303	136515	153096	205120	173299	374109	593489	226440	345222	145895	96596	216791	258957	273493	218993	172286	219583	207814	190897	234994	252378
SM	SM10	SM(d40:2)	781052	353814	307517	884818	291237	356591	866957	862554	466009	811406	414728	404911	295724	435738	781501	881071	521415	574623	352068	241689	529948	890818	1.05168e+06	842531	548639	997931	1.20413e+06	757536	997197	702428
SM	SM11	SM(d40:1)	5.0859e+06	2.65634e+06	1.97398e+06	5.78079e+06	2.25703e+06	2.21972e+06	2.85141e+06	4.72917e+06	2.33843e+06	5.00227e+06	2.22846e+06	2.29718e+06	2.35323e+06	2.58108e+06	5.72659e+06	8.16735e+06	3.55675e+06	4.57625e+06	2.42245e+06	1.71482e+06	3.42737e+06	4.62404e+06	5.50644e+06	4.43473e+06	3.23164e+06	4.5665e+06	4.35761e+06	3.73137e+06	4.29541e+06	5.02465e+06
SM	SM12	SM(d40:0)	94973.2	78088.2	37625.6	183346	48680.8	89030.3	137245	120284	39194.2	158428	80326.2	67107.5	109868	101256	284600	456988	123774	130244	42418.6	36509.1	115881	73821.6	122277	61593.1	102352	108666	66339	55123.1	135836	133343
SM	SM13	SM(d39:1)	288086	170187	131133	342058	148248	142616	193420	313603	186762	326044	136332	155138	132203	160278	315328	474218	221442	341831	144163	93366	232742	292089	366874	250994	120846	269431	239199	312698	237366	293999
SM	SM14	SM(d38:2)	118517	53786.4	41897.8	117398	35461.9	67267.3	222989	140686	58781.9	106133	43087.3	62105.8	45051	84225	141574	100917	60701.2	83202.1	20630.9	21045.2	59031.9	83268.1	147462	83638.4	14324.5	135250	188676	66438.3	177275	45704.9
SM	SM15	SM(d38:1)	1.86248e+06	1.30374e+06	865840	2.19119e+06	1.00898e+06	1.27533e+06	1.54103e+06	2.05276e+06	948466	2.2114e+06	968663	1.0887e+06	1.23521e+06	1.41438e+06	2.61595e+06	3.32177e+06	1.84113e+06	2.08147e+06	1.21066e+06	772462	1.69474e+06	1.73014e+06	2.23879e+06	1.77813e+06	1.3354e+06	1.99029e+06	1.67e+06	1.54321e+06	1.90742e+06	2.06537e+06
SM	SM16	SM(d37:1)	278175	284306	193901	335684	257010	238835	138964	255660	140154	221688	142163	149562	173367	188864	235629	308317	270140	254320	275604	170753	226793	195809	180531	239610	136983	190483	140219	285490	181194	234736
SM	SM17	SM(d36:2)	385794	458810	299197	480157	289910	335155	1.2092e+06	844390	791139	713357	522993	735403	281203	478157	691520	538205	502854	429274	462448	322840	676123	1.06217e+06	1.09618e+06	1.02743e+06	736943	1.10279e+06	1.30759e+06	1.26673e+06	879271	853180
SM	SM18	SM(d36:1)	1.41646e+07	1.58631e+07	1.04941e+07	1.69285e+07	1.29812e+07	1.26403e+07	1.09984e+07	1.84068e+07	1.43411e+07	1.60612e+07	1.17451e+07	1.31329e+07	8.21186e+06	1.13306e+07	1.13805e+07	1.73983e+07	1.52536e+07	1.1911e+07	1.81354e+07	1.0308e+07	1.7016e+07	1.6818e+07	1.40158e+07	1.86254e+07	1.99832e+07	1.72306e+07	1.35796e+07	2.14189e+07	1.36662e+07	1.97612e+07
SM	SM19	SM(d36:0)	151070	171380	90258.3	235390	115376	145764	243210	236060	111817	257959	154273	134562	142379	178491	280035	399925	225807	203587	195635	97682.8	197812	165773	234117	196547	248736	205421	172722	197202	258137	209854
SM	SM20	SM(d35:1)	572156	477089	314162	670794	427426	379779	455041	732768	459685	598629	381734	465488	256572	267521	334640	508313	410365	420460	469503	282415	575467	500499	500127	600933	476767	580635	464920	704644	427265	718321
SM	SM21	SM(d34:2)	469647	309167	194759	453843	262218	289030	774853	653192	421809	585715	360189	307979	224349	285493	504126	602795	336008	449601	206960	142354	385540	718573	684298	690763	509640	879358	989276	656467	649197	538681
SM	SM22	SM(d34:1)	1.36446e+07	6.30384e+06	5.59198e+06	1.0933e+07	5.43113e+06	7.39764e+06	1.07595e+07	9.58807e+06	6.50751e+06	1.04658e+07	6.35993e+06	4.89481e+06	7.4901e+06	8.61145e+06	1.17388e+07	1.23907e+07	8.72385e+06	1.10775e+07	5.55054e+06	3.73207e+06	6.1366e+06	1.06242e+07	1.10876e+07	1.06929e+07	8.96386e+06	1.07804e+07	1.17753e+07	9.52914e+06	1.02185e+07	1.09493e+07
SM	SM23	SM(d33:1)	397254	175158	134415	289068	201866	166153	225503	342630	193284	324720	157199	143851	145626	142909	194412	309210	195297	329530	117764	88218.9	207181	225665	239048	293950	173737	251779	292745	259456	240658	268849
SM	SM24	SM(d32:1)	171120	72836.3	68798.7	183087	70952.1	63395	75678.8	149244	78417.7	119599	67853.5	60832.6	79795	63657.9	87949.9	187987	88154.2	105559	51634.8	39238.8	76912.4	101758	115841	111218	54629.4	120329	130654	103939	97300.4	109334
Cer	Cer1	Cer(d36:1)	2.74096e+06	3.12011e+06	2.25291e+06	2.40501e+06	2.87591e+06	1.89287e+06	2.5312e+06	5.0051e+06	3.38899e+06	3.84314e+06	3.59922e+06	3.21933e+06	1.80639e+06	1.82859e+06	2.04525e+06	2.74222e+06	2.62898e+06	1.74306e+06	3.54207e+06	1.81395e+06	4.61698e+06	4.89522e+06	3.46701e+06	4.7065e+06	3.71085e+06	3.74379e+06	3.78322e+06	5.49671e+06	2.37802e+06	6.21553e+06
Cer	Cer2	Cer(d38:3)	208271	211628	219229	170118	249027	260847	232299	223507	271823	200224	266117	258273	242773	338723	325868	255447	277532	347581	237587	243310	235622	308553	273099	291416	268153	267216	275900	344623	225812	244636
Cer	Cer3	Cer(d40:1)	285148	160971	134510	274651	175267	97143.7	160362	297436	193122	290388	157967	158701	146712	113309	212276	285457	161236	209908	156940	98648.5	238817	310171	315503	309990	154864	262307	313767	326339	250199	398093
Cer	Cer4	Cer(d42:2)	542600	247648	175338	414511	236261	170429	268249	301161	211498	332579	184116	162664	217457	239280	367336	429035	268556	390184	257397	112998	271566	366575	349569	348678	370049	320673	374022	329127	364067	418155
Cer	Cer5	Cer(d42:1)	334375	185386	162035	315003	219666	110302	160892	290888	193462	281162	143058	146535	157534	158798	299269	315155	206463	266457	187038	130356	214121	288836	319923	300701	189205	242729	295207	296040	229228	386074
Cer	Cer6	Cer(d34:1)	181134	60348.3	69014.6	120062	63654	63907.1	89065.7	72267.1	80131.4	74766.8	80483.3	52151.7	70664.7	100343	101702	111111	78199.1	107619	51475.4	39899.5	60411	106748	105922	105622	69535.8	88321	130127	86692	135440	108810
Cer	Cer7	Cer(d30:1)	779720	701322	773043	678124	736912	788013	727674	696167	735261	669105	838807	820478	841331	763898	860967	742637	730950	761192	689399	799816	764638	739675	764110	676057	783061	726904	718531	680588	743107	769516
Cer	Cer8	Cer(d35:0)	765331	775802	848504	675163	849481	910165	795948	760682	944034	712655	945717	938453	897281	1.16456e+06	1.18729e+06	903849	1.01266e+06	1.26834e+06	804347	879018	840436	1.04606e+06	1.00075e+06	979147	909031	943924	996908	1.32294e+06	800454	851791
Cer	Cer9	1-O-eicosanoyl-Cer(d34:1)	203312	39093.8	94581.5	188149	46223.6	72901	141866	55344.8	39435.5	49474.8	53947.3	30454.5	124885	272201	137349	189907	124269	199722	142687	157463	30291.4	127072	164021	130528	889146	139677	205665	89130.5	112282	54664
SP	Cer10	PE-Cer(36:3)	180403	165272	172288	173371	174977	169421	177356	170291	166010	162674	191873	191589	183559	171154	176148	163594	170031	164442	166763	175328	164917	173053	179675	169053	174244	181277	162796	161159	181736	178016
SP	Cer11	HexCer(d32:1)	399080	146480	111019	283054	74604	70601.4	58149.9	63661.9	63942.3	77619.2	75250.7	72182.3	83820.1	79002	75963.6	55591.5	107267	92859.5	65839.4	57243.9	58885.5	55506	74674.8	64813.7	50126.5	58579.3	54088.4	63256.4	60775.2	75465.6
SP	Cer12	HexCer(d38:1)	1.05475e+06	847440	859120	931287	890475	857277	899364	825137	795331	827983	927289	941594	881412	862752	876317	872882	814634	814199	847802	851467	818541	852935	863216	818709	773252	851342	917213	730526	877407	915809
SP	Cer13	HexCer(d41:1)	21619.8	29307.3	18885.8	57622.2	16489.6	36318.4	43415.2	36786.5	11060.3	56298.9	27445.9	34484.6	127112	114289	203244	286167	107047	126680	13902.9	24757.3	69010.6	52536.9	96963.2	30179.4	42429.7	83763.5	54644.6	25311.4	86312.2	86303.2
SP	Cer14	HexCer(d40:1(2OH))	334618	358977	222051	714660	256122	491615	694392	593578	159504	816526	506531	460983	1.05953e+06	963364	1.72201e+06	3.53354e+06	811452	963863	160886	258411	694332	603863	934366	361446	405948	914968	626185	231221	842974	897321
SP	Cer15	HexCer(d42:1(2OH))	902081	1.16963e+06	630477	1.90603e+06	658558	1.41619e+06	1.66893e+06	1.64546e+06	476600	2.04234e+06	1.2601e+06	1.43274e+06	2.97809e+06	2.46892e+06	5.15737e+06	8.97017e+06	2.36867e+06	2.73948e+06	379440	688799	2.20207e+06	1.47456e+06	2.22927e+06	869750	1.1288e+06	2.45802e+06	1.65856e+06	578961	1.95551e+06	2.30381e+06
SP	Cer16	HexCer(d42:1)	351881	304572	168229	605078	184088	408868	568399	475522	119908	715316	369677	377053	1.33732e+06	1.13835e+06	2.09067e+06	2.95428e+06	1.03013e+06	1.25718e+06	119568	193773	645194	402211	688147	250695	411077	721355	460192	212248	780082	718366
SP	Cer17	HexHexHexCer(d34:1)	111975	87284.6	98251.3	93658.3	91984.8	111070	100255	111814	95052	79922.5	94503.1	133135	103183	106670	97655.5	98720.8	123187	92839.1	97688.9	111800	78136.5	93907.8	96851.7	102633	101634	93614.8	89104.5	71707.9	90037.3	94615.6
SP	Cer18	NeuAcalpha2-3Galbeta1-4Glcbeta-Cer(d36:1)	458682	388889	379046	296812	350970	275056	357527	387676	334521	321182	445296	342436	296546	218046	347416	370066	258357	338452	239192	115991	223032	362304	270614	196024	337549	283794	242209	440987	215220	286358
SP	Cer19	GlcNAcbeta1-3(GalNAcbeta1-4)Galbeta1-4Glcbeta-Cer(d36:1)	967909	1.59973e+06	1.28857e+06	1.08374e+06	1.75961e+06	1.59445e+06	1.55453e+06	1.4026e+06	2.1863e+06	1.40759e+06	2.13087e+06	1.9771e+06	1.41671e+06	2.08714e+06	2.24973e+06	1.57067e+06	1.54679e+06	2.01058e+06	1.56798e+06	1.64126e+06	1.78798e+06	1.62526e+06	1.63304e+06	1.46346e+06	1.66674e+06	1.64052e+06	1.74111e+06	2.58347e+06	1.36937e+06	1.44867e+06
PR	PR1	Dolichol-19	60367.9	162554	55101.8	51693.4	118343	58390.8	41283.9	40626.3	120264	62254.9	73638	114797	207097	171881	310230	232936	187189	404586	396975	203345	345034	250310	148717	172554	458551	103042	149521	506103	26263.1	130479
PR	PR2	Dolichol-18	147719	497824	180917	130244	353489	176334	85474.9	170060	392771	192734	277782	333834	618911	468361	1.03962e+06	779023	695339	1.31725e+06	1.65423e+06	832177	1.35951e+06	762884	493231	717969	1.24839e+06	357056	435893	1.97543e+06	121223	591080
PR	PR3	Dolichol-17	57265.1	236343	58690.4	44399.5	136668	66807.2	26478.1	71951.2	144727	74614.3	91018	172813	226466	161724	418441	307446	278697	482258	641518	283284	528644	285228	199486	294208	491215	130412	171829	790780	56668	251450
PR	PR4	Coenzyme Q9	8.05226e+06	9.19476e+06	7.00556e+06	6.74754e+06	7.17745e+06	5.14578e+06	4.60405e+06	6.23997e+06	9.43238e+06	6.97461e+06	7.64799e+06	8.885e+06	5.64413e+06	4.06715e+06	8.66478e+06	8.24621e+06	6.45651e+06	8.8336e+06	7.93828e+06	5.43482e+06	9.93916e+06	9.06579e+06	7.40838e+06	7.19137e+06	6.70624e+06	5.00941e+06	5.7478e+06	1.323e+07	3.7693e+06	8.6749e+06
PR	PR5	Coenzyme Q8	298251	355837	289894	255022	292939	243552	284233	277267	356435	292039	321314	367032	240180	208894	306027	328693	260836	318502	309443	252080	357795	454652	357448	317761	385746	310113	314908	446363	231555	420664
PR	PR6	Coenzyme Q10	781898	1.00396e+06	617257	836242	977135	740017	527710	789619	961974	742499	887933	1.02745e+06	619206	612797	888392	883504	782767	919393	1.26292e+06	686584	1.29719e+06	1.00707e+06	763710	919381	812528	568984	579068	1.57398e+06	521750	836763
Plasmalogen	P1	PEp(42:6)	250815	157189	177047	350177	122583	84290.1	87330.2	182251	122937	144735	128269	119262	139550	72889.4	152789	167416	160612	159373	114834	107313	333199	178672	188965	183546	73186.6	159862	125021	263617	109921	292416
Plasmalogen	P2	PEp(40:5)	509951	876712	412637	500089	817265	574515	881581	1.86349e+06	1.50223e+06	1.52991e+06	946361	1.34369e+06	436446	715017	923763	1.00286e+06	1.03713e+06	888326	1.14533e+06	545648	2.11597e+06	1.5235e+06	1.42421e+06	1.8334e+06	891691	1.30495e+06	1.14821e+06	2.42355e+06	1.05183e+06	1.82067e+06
Plasmalogen	P3	PEp(38:4)	727858	594947	500224	477566	553696	455013	664678	940810	851431	935640	701656	791440	536953	536573	786297	789277	635568	675606	590499	353925	833162	1.13522e+06	969659	965392	952965	780271	781814	1.34859e+06	834220	1.15324e+06
Plasmalogen	P4	PEp(38:4)	1.15731e+06	779862	638378	1.04522e+06	585160	566710	873123	1.34957e+06	878368	1.412e+06	715882	742673	682366	734760	1.04623e+06	1.11662e+06	872965	1.11921e+06	671114	426744	1.06679e+06	1.2226e+06	1.30453e+06	1.16251e+06	1.11995e+06	1.07516e+06	919822	1.32329e+06	1.12131e+06	1.32045e+06
Plasmalogen	P5	PEp(40:7)	3.52611e+06	4.53921e+06	3.85357e+06	3.74853e+06	3.70034e+06	4.18959e+06	2.99699e+06	4.53128e+06	4.92994e+06	4.7316e+06	3.65165e+06	3.84788e+06	3.82692e+06	5.69997e+06	7.30398e+06	5.77559e+06	6.57908e+06	5.56624e+06	5.74166e+06	4.75414e+06	5.44934e+06	5.30846e+06	5.01983e+06	5.26374e+06	4.9081e+06	3.9166e+06	3.3982e+06	8.03572e+06	3.00814e+06	4.91252e+06
Plasmalogen	P6	PEp(38:5(OH[S]))	1.33656e+06	1.46184e+06	1.05946e+06	1.52289e+06	1.59544e+06	1.13159e+06	2.28441e+06	2.2334e+06	1.90875e+06	2.40048e+06	1.7794e+06	1.80936e+06	992140	1.40873e+06	1.85331e+06	1.97725e+06	1.52741e+06	1.94384e+06	1.3636e+06	1.02629e+06	1.8958e+06	2.82024e+06	2.65546e+06	2.53394e+06	1.76237e+06	2.88018e+06	2.94728e+06	3.22955e+06	2.22606e+06	2.45195e+06
Plasmalogen	P7	PEp(40:6)	60413.5	184842	77776.5	35151.3	164882	145769	140418	289607	287337	201825	163716	272959	99477.2	307454	360516	307130	323781	240107	308918	181407	360333	424164	231690	337934	132292	199562	182942	556290	152069	242695
Plasmalogen	P8	PEp(40:6)	6.41589e+06	7.36204e+06	4.99371e+06	6.80742e+06	5.20928e+06	4.25258e+06	4.63702e+06	1.00887e+07	8.36214e+06	9.21934e+06	5.43444e+06	6.88511e+06	4.25132e+06	4.89807e+06	6.87339e+06	7.06157e+06	8.22595e+06	5.92441e+06	9.14763e+06	5.12232e+06	1.21109e+07	8.8846e+06	7.90933e+06	9.55496e+06	8.58832e+06	7.15653e+06	5.77189e+06	1.41074e+07	5.19159e+06	1.08123e+07
Plasmalogen	P9	PEp(38:5)	1.16274e+06	1.61815e+06	966871	1.05152e+06	1.59773e+06	1.44801e+06	1.52416e+06	2.2998e+06	2.35602e+06	2.06867e+06	1.55422e+06	1.85719e+06	1.14825e+06	2.22636e+06	2.14861e+06	2.2213e+06	2.15582e+06	2.03198e+06	1.68377e+06	1.19146e+06	2.17219e+06	2.33015e+06	1.78715e+06	2.24868e+06	1.43833e+06	1.73468e+06	1.74645e+06	3.3201e+06	1.6077e+06	2.16607e+06
Plasmalogen	P10	PEp(38:5)	845683	718547	769069	877591	542616	403973	258744	714924	584941	590505	764638	410876	656267	421553	556755	621622	663034	544116	916485	357964	798552	620864	554529	645661	1.16317e+06	439052	345847	928306	471782	823533
Plasmalogen	P11	PEp(38:5)	212089	248782	161522	370408	205635	148358	138078	326398	277769	261385	128334	171802	116063	157508	679543	361188	327637	235514	258437	168562	327966	334927	380209	232349	189989	180074	144601	399347	119301	284402
Plasmalogen	P12	PEp(36:4)	1.15102e+06	546440	505326	982287	462695	496376	618562	913034	505171	922585	491895	438290	496423	695230	889892	860731	668741	842155	506432	294648	513654	892326	889446	738582	897646	805939	699922	713755	934748	856728
Plasmalogen	P13	PEp(36:3)	118239	182865	124663	211595	100408	196276	217176	225493	115548	251368	179851	201467	266510	330286	485361	728252	256235	291937	130960	135923	230105	286807	325571	162928	187189	285505	158332	174735	233101	240754
Plasmalogen	P14	PEp(36:2)	416356	848189	434073	1.29617e+06	580979	1.16414e+06	1.27711e+06	1.37936e+06	445773	1.7426e+06	982974	1.03529e+06	1.7666e+06	1.97761e+06	3.85367e+06	5.9994e+06	1.72683e+06	2.32127e+06	430402	678217	1.64982e+06	1.43389e+06	2.05702e+06	862381	1.11307e+06	1.97151e+06	1.28925e+06	706961	1.65173e+06	1.71059e+06
Plasmalogen	P15	PEp(36:1)	314750	496936	258425	771245	319360	589015	696888	776369	237936	1.00753e+06	581693	548271	910566	1.02036e+06	2.09455e+06	2.73819e+06	918059	1.10384e+06	206014	289820	754261	595941	883196	405316	466686	864285	525245	330688	755918	858230
Plasmalogen	P16	PEp(38:6)	7.62773e+06	9.97647e+06	6.05004e+06	8.47467e+06	7.06144e+06	5.79342e+06	4.55304e+06	1.07468e+07	7.93296e+06	1.00242e+07	5.29876e+06	6.62164e+06	5.00369e+06	6.76285e+06	9.04325e+06	9.91333e+06	1.04602e+07	7.26082e+06	1.21135e+07	6.37496e+06	1.12152e+07	1.00549e+07	8.07488e+06	1.08317e+07	8.22551e+06	6.66954e+06	4.7162e+06	1.45425e+07	4.72177e+06	1.09433e+07
Plasmalogen	P17	PEa(40:5)	226903	198127	151521	207345	160641	96287.8	280210	500264	377521	385306	308176	330018	241990	186030	352947	329884	248704	236636	195364	88741.1	488025	505044	532088	483077	483426	417702	369666	628601	422225	645218
Plasmalogen	P18	PEa(40:5)	115417	52618.4	47666.3	103692	31083.4	35211.4	46960.3	83072.9	36324.1	75904.1	34648.8	39665.6	48437.2	46701.8	59513.4	85259.1	55010.1	69843.9	44588.9	33048	56825.5	66761.9	83694.6	72407.4	35235.8	67186.4	65430	74067.4	57613	78646.7
Plasmalogen	P19	PEa(34:3)	233639	217515	185386	215348	180424	140834	145995	177915	179986	184342	148619	155855	146296	178270	285768	251243	205246	193893	164533	122788	147073	189947	222527	150061	112268	125863	157167	242693	201290	166487
Plasmalogen	P20	PEa(34:2)	519851	713013	450031	838270	614086	635465	589847	948125	542361	879804	610400	678066	771310	885289	1.46434e+06	2.0566e+06	1.08105e+06	1.09977e+06	656301	501727	892330	949806	1.00089e+06	788659	692102	866033	665735	921408	771973	1.06262e+06
Plasmalogen	P21	PCp(42:4)	22207.8	8742.52	3450.32	17596.1	5131.88	7673.6	7219.32	11709.5	3740.36	16291	6089.98	5655.53	11067.7	9038.36	40342.5	65901.6	7433	12766.6	3570.96	3073.18	20923.5	15913.8	22580.8	11226.8	7027.73	13522.4	6427.84	4560.07	14140.6	24482.3
Plasmalogen	P22	PCp(40:5)	304316	282989	195966	280596	232085	169198	151247	436845	315233	448200	231378	266057	160494	165384	534893	441476	337887	323254	427719	242675	655767	476282	466789	451486	500812	336180	187652	611943	297937	496890
Plasmalogen	P23	PCp(34:1)	612843	1.05655e+06	466094	563519	857271	621599	469002	1.00538e+06	872437	1.0523e+06	766955	881958	668398	1.01859e+06	1.42025e+06	1.2755e+06	1.50809e+06	691040	2.01628e+06	924900	1.52921e+06	1.27476e+06	795331	1.66762e+06	1.09528e+06	730056	544325	1.8666e+06	639350	1.43184e+06
Plasmalogen	P24	PCp(40:6)	1.0287e+06	996771	634445	1.24218e+06	809487	496928	445778	1.18834e+06	864425	1.28718e+06	683887	718006	693154	568898	1.0317e+06	1.18684e+06	1.31671e+06	1.08283e+06	1.8439e+06	762279	1.84394e+06	1.12887e+06	1.02284e+06	1.4019e+06	1.42732e+06	949663	651715	1.74412e+06	856143	1.23593e+06
Plasmalogen	P25	PCp(38:5)	1.26868e+06	2.55538e+06	953644	1.12537e+06	2.29406e+06	1.54524e+06	1.22977e+06	3.10411e+06	2.31728e+06	3.02531e+06	1.78665e+06	2.2564e+06	1.2874e+06	2.01001e+06	3.31003e+06	3.76923e+06	3.30934e+06	2.50471e+06	4.26479e+06	1.75477e+06	4.67554e+06	4.00942e+06	2.55375e+06	4.38576e+06	2.10733e+06	1.97479e+06	1.5861e+06	4.55702e+06	1.7676e+06	3.69928e+06
Plasmalogen	P26	PCp(38:5)	682436	473603	538948	643685	467161	332404	229465	467667	374445	420525	578411	281818	658750	400083	598404	671154	636072	567821	741684	339516	602090	533514	409145	571656	1.09317e+06	406675	350214	642583	455936	607497
Plasmalogen	P27	PCp(38:5)	2.21406e+06	2.41289e+06	1.48496e+06	2.54946e+06	1.78486e+06	1.76741e+06	974151	2.59939e+06	1.92302e+06	2.63426e+06	1.52177e+06	1.58531e+06	1.34832e+06	1.67784e+06	4.53797e+06	2.82891e+06	2.86472e+06	2.09312e+06	3.26241e+06	1.76369e+06	3.08195e+06	2.89785e+06	2.15939e+06	2.53636e+06	2.64235e+06	1.36814e+06	955135	3.3223e+06	1.23473e+06	2.47806e+06
Plasmalogen	P28	PCp(36:2)	233917	128861	114302	121509	122035	121770	133760	134812	117509	109084	121572	121573	142018	163065	215473	151844	204037	135635	160201	105451	117455	204158	126271	181312	144030	130115	156225	219593	168511	162434
Plasmalogen	P29	PCp(34:1)	916114	403189	322012	579418	331930	230060	161427	378632	229339	369286	227082	207594	297089	311428	694880	586927	522107	338751	512100	218286	387540	374713	329070	423630	240451	206505	177619	381457	306391	418622
Plasmalogen	P30	PCa(44:6)	22347.4	2308.26	6675.85	13949.2	1460.56	2913.84	1550.95	3656.16	1281.58	6263.84	1305.53	2106.62	3208.59	1695.11	4225.77	8143.18	2789.24	3642.78	1715.56	976.365	6214.94	3266.28	3984.37	3333.93	1763.76	3337.3	3339.97	2288.31	3013.72	4959.63
Plasmalogen	P31	PCa(38:4)	573795	125713	129019	227556	102059	66310.8	140790	238553	124760	231830	114509	105195	91211.5	68605.4	206555	177247	118242	127681	111365	56110.9	206027	211119	235751	229214	162735	171475	152447	203230	191926	263590
Plasmalogen	P32	PCa(34:1)	3.73137e+06	2.86828e+06	1.57417e+06	2.39789e+06	2.49599e+06	1.91648e+06	1.82491e+06	3.44643e+06	2.53194e+06	3.72037e+06	2.16113e+06	2.45159e+06	1.84335e+06	2.5437e+06	4.365e+06	4.63354e+06	3.80516e+06	2.61783e+06	3.943e+06	1.89598e+06	3.41449e+06	3.87922e+06	2.92006e+06	3.8765e+06	2.94474e+06	2.12553e+06	1.83566e+06	4.36397e+06	2.58427e+06	3.97072e+06
Plasmalogen	P33	PCa(38:5)	607607	549014	380401	441191	554238	272294	442581	870374	734448	865870	625560	713724	470878	344865	830995	924792	637523	595649	954253	323310	1.06273e+06	1.26979e+06	1.02873e+06	1.08625e+06	873923	686069	585580	1.34592e+06	816824	1.12273e+06
Plasmalogen	P34	PCa(38:5)	2.61105e+06	984907	532767	900194	839875	760250	878329	1.67562e+06	1.08303e+06	1.39832e+06	900151	951091	592255	717429	1.77502e+06	1.42416e+06	1.18996e+06	1.06751e+06	1.43657e+06	587574	1.71796e+06	1.69993e+06	1.34426e+06	1.60981e+06	1.33344e+06	1.0088e+06	944166	1.62321e+06	1.22944e+06	1.56213e+06
Plasmalogen	P35	PCa(38:4)	246726	101094	70908.4	120123	95385.2	48089.7	71981.3	192850	123945	202147	106245	104334	73045.9	48377.3	230475	140626	91528	103389	121425	27827.5	217550	224394	196422	177841	212096	105788	49055.2	257408	169515	236431
Plasmalogen	P36	PCa(32:0)	1.15689e+06	500872	324637	636992	452565	313444	283394	497427	328583	490794	300748	316274	294905	313643	851062	667310	440253	504792	440886	244408	468742	443957	466936	388590	308874	306703	287252	510373	401544	466345
Plasmalogen	P37	PCa(34:3)	1.8119e+06	1.8757e+06	1.276e+06	1.45433e+06	1.74347e+06	1.09719e+06	1.00535e+06	1.5815e+06	1.36096e+06	1.81984e+06	1.31723e+06	1.36537e+06	1.31024e+06	1.23887e+06	2.81189e+06	2.55637e+06	2.44283e+06	1.59282e+06	2.47704e+06	1.21528e+06	1.84412e+06	2.60286e+06	2.20486e+06	2.35912e+06	1.59245e+06	1.41707e+06	1.27572e+06	2.58927e+06	1.37731e+06	2.08803e+06
Plasmalogen	P38	PCa(36:4)	1.96455e+06	712417	554330	1.0616e+06	615828	509548	594082	871588	599482	929357	553407	569061	590641	585412	1.20001e+06	970027	939061	776134	899598	424073	799568	1.07908e+06	908234	1.05208e+06	762604	599135	588911	1.02886e+06	782078	965300
Plasmalogen	P39	PCa(30:1)	394523	363165	362615	377449	436813	392356	378763	373751	379955	405288	382480	376682	416518	390887	440526	425232	381184	410599	424168	374481	415721	430788	437325	451751	399864	396636	446061	376274	416266	400253
Plasmalogen	P40	PCa(32:1)	987703	1.24119e+06	589887	788658	1.06425e+06	674746	384400	1.15928e+06	807415	1.03571e+06	643571	827381	607932	741975	1.33662e+06	1.03288e+06	1.1667e+06	820906	1.34365e+06	657618	1.10961e+06	1.11456e+06	718029	1.31792e+06	933792	568739	443140	1.49292e+06	534062	1.17975e+06
PE(44:10)	PE1	PE	1.1536e+06	1.03803e+06	1.07507e+06	1.61857e+06	1.45282e+06	837510	1.17411e+06	2.41037e+06	1.05147e+06	916931	879570	1.81766e+06	1.26307e+06	1.68522e+06	1.32771e+06	545448	633748	1.01864e+06	1.07567e+06	922654	1.06925e+06	983658	1.00351e+06	887768	1.16169e+06	3.34197e+06	1.85126e+06	1.61768e+06	1.03288e+06	2.38049e+06
PE(34:1)	PE2	PE	580906	517396	473337	635404	569134	463958	676847	745835	402994	382265	355476	622138	512792	1.21785e+06	1.51159e+06	895518	722461	803806	644011	574827	691059	490921	390167	391535	482779	834713	656638	722707	453509	916925
PE(34:2)	PE3	PE	700007	826892	429800	632722	840195	505229	490620	1.32893e+06	463728	387138	525072	551815	475221	824355	1.04441e+06	618343	517652	845746	486477	574129	485072	431707	676997	698344	876076	733488	1.05093e+06	1.40108e+06	600922	1.41058e+06
PE(34:3)	PE4	PE	126335	263498	91843.5	174869	256422	113893	137716	203744	61863.5	52034.6	64364.9	108460	91214.8	309523	270791	167900	80298.5	196044	124516	93347.9	106643	58951.1	83270	74310.6	110886	70751.9	129949	166911	75340.9	179006
PE(36:1)	PE5	PE	382927	264412	228643	229822	308191	188633	397815	552403	319580	186083	296693	365691	279026	740616	940715	779350	588945	495056	437886	242686	294743	354766	312179	341934	330499	720886	511953	507583	230846	758371
PE(36:2)	PE6	PE	3.12597e+06	3.07804e+06	2.14063e+06	2.57342e+06	2.2502e+06	2.23368e+06	2.13619e+06	6.55997e+06	2.57814e+06	2.48717e+06	2.54862e+06	3.27847e+06	3.34106e+06	3.07327e+06	3.4211e+06	2.7667e+06	2.29731e+06	3.66549e+06	2.19338e+06	2.17861e+06	1.9911e+06	2.4644e+06	3.54968e+06	3.25942e+06	3.49809e+06	4.07222e+06	4.55206e+06	6.09223e+06	2.86946e+06	6.91126e+06
PE(36:2)	PE7	PE	296520	184171	165165	187290	265958	168288	331797	504047	204302	127245	221923	296962	209474	870107	1.10713e+06	708059	497761	454388	406919	178824	247956	253013	203181	245060	253070	533932	407358	447635	183396	573979
PE(36:4)	PE8	PE	1.183e+06	1.26051e+06	836867	1.34131e+06	1.33733e+06	924728	999822	2.24339e+06	1.02381e+06	921764	889827	1.35671e+06	1.01254e+06	1.40255e+06	1.71245e+06	856127	635065	1.02555e+06	742693	1.02603e+06	900744	748890	969303	951240	1.515e+06	2.53137e+06	1.81871e+06	1.97364e+06	1.18715e+06	1.95426e+06
PE(36:5)	PE9	PE	61793.3	60890.9	50568.1	69396.4	64233.7	64076.1	62335.1	100483	53254.5	48825.6	42526.6	79237.3	52715	93220.8	87505.7	51159.4	36487.7	49823.7	54956.1	53919.1	47127.9	44552.4	48296.9	45382.2	74002.7	105522	83019.8	105681	44876.1	85702.1
PE(36:5)	PE10	PE	681564	742014	318756	681338	861126	374822	513514	1.5569e+06	325844	298743	376358	546966	442680	1.09e+06	1.47182e+06	899463	467089	870400	579551	326972	430557	293059	504319	542231	537999	932965	931504	1.47116e+06	378837	1.60962e+06
PE(38:4)	PE11	PE	434684	299899	208834	358084	186286	287423	237631	794230	357809	434181	396463	657128	466650	455239	462142	188601	193297	199504	209698	229621	232706	325220	466056	430621	650834	872060	740439	917755	494293	1.10033e+06
PE(38:4)	PE12	PE	5.97045e+06	5.52015e+06	4.29007e+06	5.89331e+06	4.65157e+06	4.95602e+06	4.70988e+06	1.18528e+07	7.54339e+06	6.0414e+06	5.77801e+06	6.60361e+06	6.33059e+06	6.57575e+06	5.99445e+06	5.23713e+06	3.96056e+06	5.38278e+06	4.92835e+06	4.09669e+06	3.4752e+06	5.54225e+06	5.89347e+06	5.97e+06	6.93027e+06	1.26931e+07	1.08688e+07	1.00737e+07	6.17515e+06	1.15851e+07
PE(38:6)	PE13	PE	786573	818741	616521	977184	916045	745908	698226	1.67338e+06	626821	467418	481764	813587	645515	1.06982e+06	995812	688646	492560	869681	682195	737547	572446	537678	604154	602313	857659	1.67603e+06	1.41302e+06	1.29252e+06	557323	1.51478e+06
PE(38:6)	PE14	PE	1.86332e+07	1.53641e+07	1.60938e+07	1.72673e+07	2.07805e+07	1.60412e+07	1.57062e+07	2.12092e+07	1.52781e+07	1.41817e+07	1.46607e+07	1.758e+07	1.54369e+07	1.78984e+07	2.30479e+07	1.32781e+07	1.43619e+07	1.59762e+07	1.48268e+07	2.21963e+07	1.93307e+07	1.55457e+07	1.69497e+07	1.43707e+07	2.31232e+07	2.77781e+07	2.60711e+07	2.32026e+07	1.87209e+07	2.2845e+07
PE(38:7)	PE15	PE	502989	687206	552797	861776	738712	608603	713572	635704	311105	270078	294882	511452	368681	1.09185e+06	857167	529767	454793	631877	597105	682316	653233	287263	371511	282389	510456	531191	596594	671011	360795	590192
PE(38:7)	PE16	PE	79418.6	42472.2	52541	63765.8	51799.3	61791.7	56998.9	136769	78686.6	83433.3	100560	58210.8	111837	99789.3	142323	79956.6	69088.6	79234.2	71600.3	92326.2	111637	73203.1	106050	101769	147967	99371	157322	161836	136083	112107
PE(39:7)	PE17	PE	268707	200221	246252	270599	290837	236594	327639	413799	202438	148459	173065	286078	202839	341904	448258	325669	238017	263809	288381	359719	381838	211089	193921	167674	285292	388881	374904	327290	221965	331736
PE(40:4)	PE18	PE	869596	716291	427856	641268	400073	510942	456323	1.19823e+06	793829	760984	738497	1.04223e+06	849384	865353	793768	580324	564938	588260	587491	547600	409125	795935	998050	948991	1.22185e+06	1.94523e+06	1.33068e+06	1.5966e+06	963280	1.68575e+06
PE(40:5)	PE19	PE	1.19147e+06	576732	910245	749065	553946	1.3033e+06	1.1792e+06	1.79685e+06	1.29806e+06	1.43765e+06	1.20735e+06	1.73516e+06	1.61528e+06	1.00804e+06	1.74681e+06	1.06965e+06	875040	1.30731e+06	1.14128e+06	1.19204e+06	1.04512e+06	1.63414e+06	1.13064e+06	1.04038e+06	1.72409e+06	1.64242e+06	1.85417e+06	1.93923e+06	1.6949e+06	1.9667e+06
PE(40:5)	PE20	PE	4.98096e+06	6.19028e+06	3.86124e+06	7.13114e+06	5.65689e+06	3.68295e+06	3.4692e+06	3.94293e+06	3.93005e+06	3.38339e+06	3.50407e+06	8.59417e+06	3.60962e+06	7.42079e+06	3.97126e+06	3.62143e+06	4.26261e+06	4.32509e+06	4.40157e+06	5.75775e+06	3.4032e+06	4.99346e+06	4.57171e+06	4.41086e+06	5.36482e+06	1.46166e+07	5.27048e+06	5.38796e+06	4.3985e+06	7.59255e+06
PE(40:6)	PE21	PE	3.68136e+07	3.54094e+07	3.28624e+07	3.69083e+07	3.60232e+07	3.38814e+07	3.77089e+07	3.99638e+07	4.00936e+07	3.64258e+07	3.81577e+07	3.72882e+07	3.65527e+07	4.02072e+07	4.3227e+07	3.69701e+07	3.58239e+07	3.74303e+07	3.50124e+07	3.66229e+07	3.6641e+07	3.72733e+07	3.72285e+07	3.65002e+07	4.15346e+07	4.59144e+07	4.25231e+07	4.21029e+07	3.72629e+07	4.04951e+07
PE(40:6)	PE22	PE	498946	555987	394607	925676	682920	408729	527218	616460	258970	281614	235685	829267	260750	1.24237e+06	820374	716523	513918	676556	580326	631086	529396	376667	427301	323692	474343	1.54302e+06	702152	809629	398107	951905
PE(40:7)	PE23	PE	6.6934e+06	5.84706e+06	5.77551e+06	6.41212e+06	8.0144e+06	5.3471e+06	5.97962e+06	8.84637e+06	4.54961e+06	3.84855e+06	4.70788e+06	6.33218e+06	4.79733e+06	8.86576e+06	9.62085e+06	7.66203e+06	6.83432e+06	8.66563e+06	7.21351e+06	9.33842e+06	6.81479e+06	6.18231e+06	6.60538e+06	4.91761e+06	7.19927e+06	1.14648e+07	1.02924e+07	9.15606e+06	5.96456e+06	8.81543e+06
PE(40:7)	PE24	PE	104219	35769.7	40895.9	49760.3	34252.4	43918	11572.6	143172	108710	105888	95694.9	33614.9	136987	42008.1	54487.9	95153.4	116308	73572.2	59504.5	77187	88395.8	98198.7	113290	171275	141049	66448.4	188651	133802	151485	102846
PE(40:8)	PE25	PE	4.5815e+06	5.38928e+06	5.08169e+06	7.1974e+06	6.84637e+06	5.07442e+06	5.8571e+06	5.72334e+06	3.31164e+06	3.08397e+06	3.34528e+06	4.97859e+06	3.8305e+06	8.39866e+06	6.77528e+06	4.99006e+06	5.19104e+06	6.19992e+06	5.70203e+06	6.682e+06	5.82061e+06	3.81418e+06	3.79884e+06	3.64168e+06	4.93082e+06	6.16195e+06	5.71172e+06	5.63752e+06	4.2162e+06	6.14295e+06
PE(40:9)	PE26	PE	420734	546546	441874	671694	837001	448908	475685	444009	236853	220202	237604	339964	244778	774673	547956	352952	384761	495745	468164	529097	505850	235825	254142	240840	314584	407392	461803	408774	259197	471406
PE(42:7)	PE27	PE	134696	136145	164977	202363	193578	182406	236296	176517	108448	101150	118062	183357	114714	286444	203387	201685	173052	197361	244193	156307	199410	137225	103719	83957.9	135635	129174	148031	159453	126921	225173
PE(42:8)	PE28	PE	363013	223513	415922	238710	456046	344180	571814	525535	336488	228687	269872	428024	362016	349484	471018	250120	329462	421763	542764	583252	441757	375458	285879	197657	395248	608922	554107	431293	329598	447869
PE(42:9)	PE29	PE	584253	432699	674163	646462	656646	610609	884714	906881	517878	443006	403138	626082	573081	730526	858368	697907	559414	676843	760962	909865	803231	576104	431612	351990	606982	943582	802500	577563	471069	779988
PE(42:9)	PE30	PE	1.70739e+06	1.70739e+06	1.70739e+06	1.70739e+06	1.70739e+06	1.70739e+06	1.70739e+06	1.70739e+06	1.70739e+06	1.70739e+06	1.70739e+06	1.70739e+06	1.70739e+06	1.70739e+06	1.70739e+06	1.70739e+06	1.70739e+06	1.70739e+06	1.70739e+06	1.70739e+06	1.70739e+06	1.70739e+06	1.70739e+06	1.70739e+06	1.70739e+06	1.70739e+06	1.70739e+06	1.70739e+06	1.70739e+06	1.70739e+06
PC	PC1	PC(44:12)	548991	701421	361216	1.09451e+06	439074	428902	223696	521820	505467	597421	282034	440778	410603	366617	1.38741e+06	1.34855e+06	804928	1.359e+06	1.19256e+06	682117	938855	873981	840819	599283	695277	575391	434180	1.08055e+06	244406	724301
PC	PC2	PC(44:10)	1.05935e+06	1.11773e+06	745959	1.91033e+06	670071	759334	391542	945706	676200	667326	746535	966761	956146	884700	1.07899e+06	1.53445e+06	1.16114e+06	1.54938e+06	1.57035e+06	843338	1.83566e+06	851044	687367	1.05498e+06	1.08219e+06	773748	474257	1.65768e+06	586070	1.63322e+06
PC	PC3	PC(42:9)	482295	456895	453257	765593	256066	306073	145262	365926	268037	266904	385604	270018	387608	259709	535748	603002	428795	535167	733744	345894	612582	389626	309314	365483	1.14625e+06	335862	212874	519158	215900	674999
PC	PC4	PC(42:9)	740622	1.40272e+06	689925	1.20968e+06	918085	1.01325e+06	468338	1.16374e+06	980819	950643	570685	947616	632802	673068	1.82714e+06	2.31468e+06	1.2016e+06	1.70051e+06	2.25558e+06	1.14315e+06	1.70545e+06	1.251e+06	1.05057e+06	1.11395e+06	1.1813e+06	936599	594742	1.65316e+06	488008	1.41392e+06
PC	PC5	PC(42:9)	153211	293960	116784	259875	188558	184878	123478	348815	260563	217881	196053	300645	122464	161952	314237	389985	247708	320003	466860	217474	447015	282194	194463	335150	384040	245226	196402	421447	138678	417478
PC	PC6	PC(42:8)	292924	246576	177931	383433	183573	190407	103724	267532	308022	301253	168049	202638	140782	93814.6	610210	625606	261786	446971	467597	180504	541440	411570	448984	299585	357435	261376	165455	436751	182131	466109
PC	PC7	PC(42:7)	356802	391730	275254	477937	364472	282913	120172	221256	260300	287824	141799	180713	282454	211233	931940	1.14307e+06	478658	788181	431665	303008	425799	309560	332537	245217	185600	224561	192703	350824	160190	321415
PC	PC8	PC(42:7)	106444	160301	72218.8	73905.2	146869	84261.4	96482.4	184348	159168	172319	87531.9	118590	61977.3	55407.7	148100	419036	154107	248011	211820	74007.8	164772	176163	211904	173205	206940	181502	147537	208369	163407	233941
PC	PC9	PC(42:6)	556395	937408	469493	567244	849344	387032	607942	1.02881e+06	1.10774e+06	1.21849e+06	672484	909538	218218	140440	1.34423e+06	1.74252e+06	480179	1.22046e+06	913397	429976	1.01144e+06	1.11448e+06	1.51365e+06	891960	826593	1.11216e+06	995187	1.23343e+06	715789	1.24858e+06
PC	PC10	PC(41:6)	480397	501377	354172	599828	524639	242254	149462	271729	285423	337406	161752	214099	172102	101343	1.41791e+06	1.13872e+06	308364	840657	389101	243065	333549	396375	460958	264562	118725	204316	165621	434164	157789	314131
PC	PC11	PC(40:8)	5.12192e+07	5.57007e+07	3.88151e+07	5.85639e+07	4.3386e+07	3.56809e+07	2.78933e+07	4.61246e+07	3.7794e+07	4.35149e+07	2.94897e+07	3.77596e+07	3.37004e+07	2.83146e+07	6.70463e+07	8.61942e+07	4.81054e+07	5.97532e+07	7.01451e+07	3.89736e+07	5.05343e+07	5.38547e+07	5.43349e+07	4.63605e+07	5.0052e+07	4.39392e+07	3.87693e+07	6.55197e+07	2.86984e+07	6.36518e+07
PC	PC12	PC(39:7)	1.07982e+06	1.566e+06	1.03748e+06	1.79981e+06	1.12247e+06	1.24988e+06	730594	1.71176e+06	1.27697e+06	1.57332e+06	1.07317e+06	1.24306e+06	838988	977283	1.64073e+06	2.23245e+06	1.34905e+06	2.06985e+06	2.38009e+06	1.40087e+06	1.92894e+06	1.51287e+06	1.30316e+06	1.73062e+06	1.66273e+06	1.43515e+06	1.04597e+06	2.30507e+06	859166	1.86912e+06
PC	PC13	PC(39:6)	38072.5	124234	54161.9	56705.1	122709	145207	138328	207843	152083	143595	146658	170949	61271.7	117549	158726	161632	125316	166852	224636	100533	244964	168157	119390	240439	114003	195902	141529	304711	107288	254781
PC	PC14	PC(42:6)	3.08606e+06	3.75959e+06	2.38103e+06	4.81839e+06	2.72567e+06	2.42233e+06	2.50024e+06	5.80585e+06	4.06698e+06	5.15185e+06	3.1388e+06	3.84128e+06	1.75833e+06	1.63973e+06	3.98948e+06	4.97613e+06	2.77283e+06	3.42796e+06	4.79986e+06	2.60575e+06	5.7356e+06	4.8126e+06	4.78947e+06	5.11385e+06	5.5407e+06	4.82227e+06	3.30367e+06	6.83165e+06	2.89886e+06	6.11797e+06
PC	PC15	PC(39:6)	905694	1.0205e+06	786030	1.54185e+06	726295	770908	459173	1.17745e+06	739952	1.02159e+06	650166	815306	624110	594030	1.48932e+06	1.42649e+06	820041	1.08836e+06	1.31801e+06	757680	1.29139e+06	949182	729937	1.04867e+06	840615	936132	526883	1.32492e+06	558717	1.21978e+06
PC	PC16	PC(37:6)	2.90799e+06	3.96542e+06	2.22606e+06	4.70891e+06	2.43817e+06	2.33268e+06	1.46575e+06	3.183e+06	2.22704e+06	3.00805e+06	1.96116e+06	2.26291e+06	1.67652e+06	1.73835e+06	3.85199e+06	4.32004e+06	2.74249e+06	3.22006e+06	5.40773e+06	2.50498e+06	3.18735e+06	2.46145e+06	2.17717e+06	3.16948e+06	3.13566e+06	2.96455e+06	1.82135e+06	3.92799e+06	1.61391e+06	3.24073e+06
PC	PC17	PC(38:6)	4.25801e+08	4.66063e+08	2.99366e+08	4.99696e+08	3.44785e+08	3.12241e+08	3.1342e+08	4.97508e+08	4.14523e+08	4.55534e+08	3.27972e+08	3.58184e+08	2.51596e+08	2.88299e+08	3.80547e+08	5.25281e+08	3.91438e+08	4.37984e+08	5.12933e+08	3.07635e+08	5.25236e+08	4.5059e+08	3.94018e+08	4.87587e+08	5.28588e+08	4.42703e+08	3.34707e+08	6.47838e+08	2.88431e+08	5.35689e+08
PC	PC18	PC(44:11)	385329	698066	220022	833760	459056	506289	186463	515055	388097	447463	291717	491366	331842	458558	807102	1.06575e+06	767289	1.10819e+06	1.10385e+06	559600	1.02174e+06	549875	405472	555784	290317	410762	284010	942613	206513	655366
PC	PC19	PC(42:2)	80066.2	91267.7	47482.3	187460	51147.8	100949	123112	123798	36288.3	147584	91076.1	80010.2	114436	98431.2	216504	286441	93774.2	131738	34998.4	36227.1	86798.1	63554.8	93804.5	44390.8	84842.2	111522	75713.7	40856.6	112011	103075
PC	PC20	PC(34:0)	6.39872e+06	5.61134e+06	4.01548e+06	7.40544e+06	4.28963e+06	4.14205e+06	3.76406e+06	7.88259e+06	5.65742e+06	6.16872e+06	4.36301e+06	5.6972e+06	3.88631e+06	4.32159e+06	9.34795e+06	8.18546e+06	6.73242e+06	6.51648e+06	8.76277e+06	4.36638e+06	9.04058e+06	6.96928e+06	7.29101e+06	6.29562e+06	7.29684e+06	6.06329e+06	4.70351e+06	1.051e+07	5.07643e+06	8.85061e+06
PC	PC21	PC(42:11)	3.78988e+06	3.10364e+06	3.85716e+06	3.49184e+06	3.53074e+06	3.93333e+06	3.47833e+06	3.57738e+06	3.69935e+06	3.80719e+06	4.19654e+06	3.97941e+06	3.98466e+06	4.3981e+06	4.07266e+06	3.56335e+06	3.75247e+06	4.20472e+06	2.98579e+06	3.49014e+06	2.99846e+06	3.31374e+06	3.15403e+06	3.06045e+06	3.58339e+06	3.4167e+06	3.50554e+06	4.14313e+06	3.09088e+06	3.29515e+06
PC	PC22	PC(42:10)	4.12893e+06	5.10259e+06	3.15773e+06	5.94315e+06	2.6776e+06	3.03684e+06	1.56849e+06	3.92387e+06	3.40145e+06	2.91679e+06	2.38215e+06	3.40055e+06	2.57389e+06	2.40661e+06	6.03394e+06	6.73467e+06	4.25455e+06	5.57243e+06	6.87505e+06	3.66216e+06	5.85565e+06	4.63062e+06	3.59581e+06	3.88529e+06	6.7904e+06	3.39911e+06	2.44703e+06	6.02011e+06	1.84153e+06	5.69549e+06
PC	PC23	PC(39:5)	188850	166156	222286	233076	112505	101852	86725.1	175048	181421	170070	283685	134019	135642	55372.8	206841	216290	77639.6	200226	211789	95637.9	267585	178811	194532	180830	460176	155280	148436	279562	186878	243998
PC	PC24	PC(38:8)	619094	795526	481949	1.04239e+06	574689	501238	272613	561434	575787	563356	420602	600040	547618	521005	959304	1.01319e+06	772044	905405	1.06738e+06	620534	742154	676176	519360	662130	733070	607814	481984	1.00095e+06	291782	775086
PC	PC25	PC(38:5)	3.05486e+07	2.40567e+07	2.35667e+07	4.18041e+07	1.66492e+07	1.39978e+07	1.2406e+07	2.57147e+07	1.80368e+07	2.36394e+07	2.64409e+07	1.42502e+07	1.90413e+07	1.15676e+07	1.74013e+07	2.83694e+07	1.72216e+07	2.20054e+07	3.20978e+07	1.34191e+07	3.22997e+07	2.51648e+07	2.29555e+07	2.61154e+07	6.24366e+07	2.47858e+07	1.81956e+07	3.16547e+07	2.07516e+07	3.77449e+07
PC	PC26	PC(36:5)	332540	454857	248231	374719	369014	231990	217554	444918	321431	403528	304830	291772	207329	181189	315975	445713	315031	376408	395745	186134	427630	393461	352203	439222	365968	366879	330660	495882	217016	559601
PC	PC27	PC(36:4)	2.11976e+08	2.11036e+08	1.6118e+08	2.30179e+08	1.80682e+08	1.30079e+08	1.77587e+08	2.57631e+08	2.2516e+08	2.06902e+08	1.62409e+08	1.97594e+08	1.17548e+08	1.37962e+08	1.55542e+08	2.06201e+08	1.79195e+08	1.64216e+08	2.38824e+08	1.15887e+08	2.42015e+08	2.47779e+08	2.14109e+08	2.91908e+08	3.15798e+08	2.6392e+08	2.09776e+08	3.6774e+08	2.00959e+08	3.49639e+08
PC	PC28	PC(36:4)	4.35473e+06	3.17711e+06	3.24443e+06	5.07377e+06	3.29275e+06	2.37723e+06	2.84723e+06	2.37379e+06	2.27049e+06	2.81538e+06	2.28509e+06	2.88426e+06	2.99692e+06	2.37553e+06	3.61137e+06	4.62604e+06	3.96393e+06	3.65904e+06	3.29025e+06	2.25837e+06	2.49811e+06	4.12419e+06	3.26919e+06	2.80968e+06	2.28014e+06	3.54591e+06	3.70773e+06	4.1399e+06	2.94128e+06	4.3843e+06
PC	PC29	PC(42:8)	263539	484453	225771	294951	377579	323686	266772	422131	362118	320659	250219	355576	188027	214932	527804	696811	371444	553726	604027	307757	532582	470192	376947	411524	425113	385371	313369	563670	261344	544116
PC	PC30	PC(38:4)	1.29478e+07	1.1583e+07	1.0454e+07	1.22369e+07	1.11022e+07	7.09568e+06	1.58465e+07	2.37818e+07	1.94888e+07	2.11317e+07	1.86942e+07	1.90743e+07	8.86303e+06	8.2332e+06	1.01398e+07	1.55789e+07	1.00842e+07	1.13949e+07	1.55244e+07	7.13745e+06	2.62122e+07	2.60289e+07	2.15891e+07	2.99766e+07	3.03495e+07	2.61158e+07	2.15578e+07	3.47694e+07	2.40659e+07	3.68104e+07
PC	PC31	PC(37:4)	1.503e+06	1.70148e+06	1.35064e+06	1.68988e+06	1.36079e+06	1.08064e+06	1.84406e+06	2.82845e+06	2.58493e+06	2.19232e+06	1.71743e+06	2.08407e+06	935422	1.10469e+06	1.18341e+06	1.59057e+06	1.29976e+06	1.41006e+06	1.83614e+06	882060	2.57973e+06	2.27002e+06	2.20815e+06	3.13334e+06	3.50804e+06	2.66992e+06	2.15786e+06	3.94136e+06	2.07813e+06	3.81092e+06
PC	PC32	PC(35:4)	1.22611e+06	1.33366e+06	1.12407e+06	1.46421e+06	1.0102e+06	953176	919577	1.23095e+06	1.18182e+06	1.16187e+06	1.07791e+06	1.16189e+06	714808	820908	1.06978e+06	1.0907e+06	987629	935701	1.4911e+06	860025	1.15726e+06	1.15789e+06	856927	1.3382e+06	1.64339e+06	1.31188e+06	1.03989e+06	2.03986e+06	955809	2.00537e+06
PC	PC33	PC(37:3)	167936	147531	96318.5	178718	140739	77628.7	148781	261484	216616	253530	121502	175353	65867.7	52101.5	232500	252323	154339	186311	212572	74522.6	253246	299801	307988	304498	322159	270783	235819	376265	186710	333001
PC	PC34	PC(32:3)	1.01504e+06	975707	701178	1.34523e+06	868133	669149	335696	979754	784565	938211	701735	788488	655998	600064	939044	921154	699557	946748	1.09722e+06	683886	1.00919e+06	608776	551533	796484	1.20906e+06	771254	411840	1.1657e+06	467198	1.23625e+06
PC	PC35	PC(32:2)	5.9781e+06	5.22414e+06	4.68205e+06	7.00263e+06	5.61803e+06	3.64396e+06	3.21642e+06	4.60245e+06	4.23355e+06	4.96507e+06	4.37937e+06	4.53111e+06	4.2221e+06	4.03578e+06	4.01792e+06	5.94779e+06	5.69914e+06	5.67593e+06	6.08419e+06	3.82653e+06	4.62179e+06	4.53708e+06	4.20219e+06	5.66607e+06	3.77041e+06	4.8086e+06	4.37509e+06	7.10191e+06	4.36908e+06	7.31697e+06
PC	PC36	PC(42:1)	399036	503032	202884	1.22158e+06	284590	806628	858414	884613	248812	1.18641e+06	649519	624371	840303	878164	1.99502e+06	3.00398e+06	805477	990218	106921	191254	678801	395514	637479	231834	480369	857522	485812	226715	765846	711678
PC	PC37	PC(40:4)	4.00746e+06	2.8986e+06	2.38458e+06	3.58696e+06	3.09295e+06	1.51364e+06	4.28979e+06	6.66294e+06	6.19778e+06	7.04015e+06	4.23214e+06	5.51909e+06	1.92784e+06	1.33371e+06	5.05392e+06	6.87102e+06	2.56113e+06	5.07558e+06	3.50604e+06	1.54274e+06	7.38024e+06	1.00053e+07	1.11938e+07	7.63739e+06	7.38097e+06	7.50899e+06	7.1844e+06	1.00205e+07	6.48802e+06	1.03228e+07
PC	PC38	PC(39:5)	288268	487884	301684	407499	434040	402568	538854	869775	830537	756160	656217	773882	231029	352879	482479	537318	447780	523002	608164	353890	1.03179e+06	706653	662133	944237	702952	834671	708787	1.39586e+06	626578	1.04277e+06
PC	PC39	PC(34:4)	4.75803e+06	4.37481e+06	3.3763e+06	4.71273e+06	3.51105e+06	2.41636e+06	2.33787e+06	4.33408e+06	3.42155e+06	3.25795e+06	3.03982e+06	3.54787e+06	2.60417e+06	2.69149e+06	2.78266e+06	3.39811e+06	3.56095e+06	2.69148e+06	4.68438e+06	2.20268e+06	4.55354e+06	3.38866e+06	2.87386e+06	5.20034e+06	4.52491e+06	3.81002e+06	2.92481e+06	5.70846e+06	2.50684e+06	6.93235e+06
PC	PC40	PC(40:9)	2.73957e+06	2.64047e+06	2.01518e+06	4.7721e+06	1.95431e+06	1.55835e+06	819290	1.58939e+06	1.20251e+06	1.40656e+06	966513	1.05601e+06	1.76989e+06	1.23637e+06	2.12967e+06	3.04489e+06	2.04767e+06	2.56531e+06	2.81441e+06	1.64983e+06	1.60758e+06	1.41525e+06	1.45162e+06	1.47323e+06	1.75383e+06	1.59092e+06	1.13102e+06	2.07527e+06	816724	1.59527e+06
PC	PC41	PC(40:9)	2.35781e+06	2.55854e+06	1.86673e+06	4.0431e+06	1.71879e+06	1.52125e+06	716988	1.6286e+06	1.3554e+06	1.59859e+06	1.01584e+06	1.28404e+06	1.473e+06	1.37678e+06	2.12319e+06	3.3224e+06	2.15869e+06	2.60422e+06	3.45231e+06	1.83548e+06	1.95088e+06	1.5239e+06	1.32341e+06	1.56505e+06	1.41695e+06	1.48946e+06	1.15192e+06	2.05441e+06	787541	1.83035e+06
PC	PC42	PC(40:5)	1.15433e+07	7.78405e+06	7.98946e+06	1.16431e+07	6.09924e+06	3.67481e+06	4.16482e+06	7.73821e+06	7.72475e+06	9.41806e+06	9.20636e+06	5.64503e+06	5.06085e+06	2.30396e+06	1.46588e+07	1.75248e+07	5.11099e+06	1.32586e+07	9.06724e+06	3.79143e+06	1.15724e+07	1.14766e+07	1.43163e+07	8.21616e+06	1.51766e+07	7.70938e+06	7.30203e+06	1.29802e+07	6.74422e+06	1.35337e+07
PC	PC43	PC(36:3)	1.61272e+07	2.32215e+07	1.29277e+07	1.88307e+07	2.00526e+07	1.32828e+07	2.2885e+07	2.78914e+07	2.19346e+07	2.40684e+07	1.51563e+07	1.90045e+07	9.78234e+06	1.3153e+07	1.61476e+07	2.09264e+07	1.95063e+07	1.45175e+07	2.56851e+07	1.19511e+07	2.77551e+07	2.94844e+07	2.49157e+07	3.41783e+07	2.485e+07	2.56429e+07	2.05659e+07	4.17142e+07	2.19436e+07	3.47117e+07
PC	PC44	PC(35:3)	373202	367653	300632	423795	403705	239785	520332	372027	275048	353727	339362	335030	291185	357164	395287	444468	425920	411284	519913	248534	395403	540011	469519	602911	293434	530747	533626	631911	492458	660421
PC	PC45	PC(34:3)	3.78721e+07	2.98015e+07	2.84165e+07	4.38644e+07	3.336e+07	2.1319e+07	1.87568e+07	2.36153e+07	1.81922e+07	2.48296e+07	2.12806e+07	2.01401e+07	2.67953e+07	2.23817e+07	2.59711e+07	3.40308e+07	3.20342e+07	3.3378e+07	3.25472e+07	2.14814e+07	2.05994e+07	2.51338e+07	2.32795e+07	2.75294e+07	1.65984e+07	2.55189e+07	2.42538e+07	3.42451e+07	2.05152e+07	3.48642e+07
PC	PC46	PC(36:3)	3.5713e+07	2.8632e+07	2.40578e+07	4.24861e+07	2.68154e+07	1.8922e+07	2.93541e+07	2.71451e+07	1.99553e+07	2.57757e+07	2.13131e+07	2.4504e+07	2.96609e+07	2.75887e+07	3.78171e+07	4.98332e+07	4.30843e+07	3.51039e+07	3.85315e+07	1.92217e+07	2.80424e+07	4.41586e+07	4.40119e+07	3.87658e+07	2.94596e+07	4.0998e+07	3.93643e+07	4.51261e+07	3.52113e+07	5.00203e+07
PC	PC47	PC(33:2)	1.65212e+06	1.55436e+06	1.22221e+06	1.87996e+06	1.3843e+06	1.06331e+06	1.10848e+06	1.13695e+06	785531	1.04426e+06	905666	837272	1.18089e+06	1.1409e+06	1.71735e+06	1.58392e+06	1.55021e+06	1.50809e+06	1.98501e+06	945390	1.10958e+06	1.15691e+06	1.10914e+06	1.50147e+06	928742	1.41061e+06	1.15678e+06	1.87832e+06	1.17386e+06	1.72389e+06
PC	PC48	PC(32:2)	419847	486885	347212	462702	483848	401199	329807	591513	454318	519389	548739	494243	355276	549803	595937	679389	561042	571844	662200	388518	638390	548004	437277	632769	608446	538363	396756	740653	436072	921142
PC	PC49	PC(42:2)	39352.7	82825.2	30057	162467	52614.7	136578	134272	119623	23817.9	167937	97407.2	89866.2	130995	83598.8	285042	535597	98754.1	140641	18930.9	19516.9	109838	72680.8	119951	44600.6	62831.9	132717	96544	17646	107563	127870
PC	PC50	PC(35:2)	2.06112e+06	1.63572e+06	1.41826e+06	2.2279e+06	1.49688e+06	1.04987e+06	2.16555e+06	2.40003e+06	1.64962e+06	2.00124e+06	1.50884e+06	1.59764e+06	1.15895e+06	1.16919e+06	1.82623e+06	2.03594e+06	1.90246e+06	1.40349e+06	1.87196e+06	928899	2.12504e+06	2.48823e+06	2.91975e+06	2.91695e+06	2.03045e+06	2.88751e+06	2.82063e+06	3.16953e+06	2.71505e+06	3.1942e+06
PC	PC51	PC(35:1)	1.65304e+06	2.08577e+06	1.52066e+06	2.33392e+06	1.63846e+06	1.51712e+06	2.59869e+06	3.14432e+06	2.66741e+06	2.96559e+06	2.73888e+06	2.90905e+06	1.54717e+06	1.87425e+06	2.80578e+06	3.20522e+06	2.20003e+06	2.08416e+06	2.85206e+06	1.50222e+06	3.8628e+06	3.25214e+06	3.1043e+06	3.71877e+06	4.06459e+06	4.15433e+06	3.28801e+06	5.59103e+06	3.08975e+06	4.86601e+06
PC	PC52	PC(32:2)	8.94051e+06	6.48686e+06	6.40125e+06	1.00719e+07	6.43445e+06	4.45255e+06	3.14819e+06	3.98269e+06	2.97251e+06	3.54514e+06	3.65386e+06	3.27851e+06	7.04174e+06	5.15421e+06	5.72654e+06	7.48257e+06	7.55695e+06	6.30852e+06	8.32671e+06	3.99925e+06	4.71899e+06	4.49135e+06	4.37927e+06	5.60734e+06	3.34686e+06	4.42981e+06	4.6155e+06	7.03838e+06	4.17778e+06	8.09537e+06
PC	PC53	PC(38:1)	409029	360940	209962	552270	276599	308461	466473	546692	294637	611675	333274	354630	347684	311321	728077	1.11304e+06	377252	514828	212218	162620	484231	533622	705244	397496	289496	542926	444566	423144	463300	634858
PC	PC54	PC(36:2)	7.82141e+07	5.37203e+07	4.20577e+07	7.67076e+07	4.63302e+07	2.89857e+07	7.60391e+07	8.23201e+07	6.93862e+07	7.75131e+07	4.57383e+07	6.28086e+07	3.35342e+07	3.62173e+07	7.28326e+07	7.37503e+07	5.85794e+07	5.38719e+07	4.39446e+07	2.83281e+07	6.45317e+07	9.65416e+07	1.19488e+08	7.33553e+07	5.79347e+07	9.88796e+07	9.74258e+07	9.933e+07	9.33224e+07	8.42444e+07
PC	PC55	PC(36:2)	1.6381e+07	1.62937e+07	1.29699e+07	1.91721e+07	1.4362e+07	1.38398e+07	1.87165e+07	2.27684e+07	2.05443e+07	2.24782e+07	2.0827e+07	2.12688e+07	1.57586e+07	1.93122e+07	2.45522e+07	2.39224e+07	2.30912e+07	1.96172e+07	2.34617e+07	1.49632e+07	2.64141e+07	2.84812e+07	2.39747e+07	2.91723e+07	2.83523e+07	2.72523e+07	2.58831e+07	4.17971e+07	2.34248e+07	3.3308e+07
PC	PC56	PC(40:6)	9.55787e+07	8.56671e+07	6.18743e+07	1.12251e+08	8.28431e+07	4.82888e+07	5.9945e+07	1.12361e+08	1.07706e+08	1.26199e+08	6.06901e+07	8.08448e+07	3.93945e+07	3.72396e+07	1.83803e+08	2.00066e+08	7.70742e+07	1.30686e+08	9.28667e+07	5.55768e+07	1.24875e+08	1.50984e+08	1.70984e+08	1.09737e+08	9.04827e+07	1.05129e+08	8.59587e+07	1.48886e+08	6.80097e+07	1.34485e+08
PC	PC57	PC(38:3)	4.51177e+06	6.10055e+06	3.15926e+06	4.59789e+06	5.60952e+06	3.65961e+06	7.86484e+06	1.00011e+07	9.1889e+06	9.38075e+06	4.4299e+06	7.33585e+06	2.49017e+06	3.16968e+06	7.56144e+06	8.63079e+06	5.10302e+06	6.09304e+06	5.86093e+06	2.78993e+06	8.73693e+06	1.23991e+07	1.29003e+07	1.01095e+07	6.00646e+06	9.43084e+06	9.01093e+06	1.39815e+07	7.16577e+06	1.08199e+07
PC	PC58	PC(32:1)	4.85533e+07	5.16293e+07	3.97136e+07	5.23533e+07	4.51923e+07	3.74955e+07	3.00812e+07	4.05445e+07	3.63783e+07	3.96418e+07	3.68628e+07	3.84983e+07	4.07747e+07	4.69099e+07	4.78547e+07	5.99054e+07	5.24606e+07	5.41624e+07	5.06367e+07	3.17068e+07	3.98635e+07	4.74327e+07	3.93807e+07	4.9339e+07	2.95228e+07	4.22469e+07	3.88775e+07	6.48165e+07	3.96246e+07	6.26286e+07
PC	PC59	PC(40:1)	168116	281710	85776.6	596184	140532	419865	606379	403836	95003.6	650177	328971	321008	472239	402781	959088	1.54625e+06	370083	502721	44849.4	78263.6	342826	173165	343128	98856.9	214714	427109	260610	98617.6	367042	327910
PC	PC60	PC(40:6)	269731	377113	186415	258997	325439	347026	269799	495891	497137	401092	371983	470267	233952	393344	660140	688792	481320	663992	565462	310386	729775	621041	439470	549369	560752	473086	476924	904048	322366	581402
PC	PC61	PC(40:5)	6.69671e+06	9.50733e+06	4.87591e+06	7.8319e+06	9.92084e+06	7.05761e+06	9.08389e+06	1.62464e+07	1.57679e+07	1.68695e+07	9.8141e+06	1.37692e+07	4.90164e+06	6.04683e+06	1.39028e+07	1.69819e+07	8.18624e+06	1.46572e+07	1.06033e+07	6.60943e+06	1.87577e+07	1.73316e+07	1.75055e+07	1.63709e+07	8.39621e+06	1.39267e+07	1.43814e+07	2.37935e+07	1.09654e+07	1.66724e+07
PC	PC62	PC(38:5)	4.89335e+07	7.26152e+07	3.6946e+07	6.18983e+07	6.1602e+07	4.76456e+07	6.2022e+07	1.0845e+08	7.74184e+07	8.57343e+07	6.94507e+07	8.28102e+07	3.44798e+07	5.39312e+07	6.00916e+07	9.25553e+07	6.45325e+07	7.11849e+07	9.84609e+07	4.39273e+07	1.17799e+08	1.03072e+08	7.8117e+07	1.17066e+08	9.09963e+07	1.05676e+08	7.89298e+07	1.48713e+08	7.00243e+07	1.25155e+08
PC	PC63	PC(38:4)	5.90678e+07	5.00854e+07	3.40251e+07	5.04046e+07	4.08748e+07	3.01179e+07	4.46928e+07	8.45846e+07	6.7054e+07	6.64792e+07	3.36108e+07	5.11378e+07	2.88395e+07	2.93454e+07	5.52316e+07	5.97175e+07	4.07248e+07	4.88031e+07	4.33098e+07	2.51351e+07	6.25561e+07	7.10134e+07	8.10787e+07	7.3073e+07	6.72199e+07	7.54895e+07	6.38564e+07	8.64628e+07	4.83055e+07	8.62138e+07
PC	PC64	PC(38:2)	2.23969e+06	1.76138e+06	1.25157e+06	2.48832e+06	1.55751e+06	1.09926e+06	2.014e+06	3.49536e+06	2.47439e+06	3.15425e+06	1.88626e+06	2.1705e+06	1.16763e+06	973683	2.48417e+06	2.63848e+06	1.74671e+06	1.98824e+06	1.89353e+06	973583	3.40475e+06	3.6283e+06	4.32487e+06	3.24034e+06	2.61347e+06	3.26755e+06	2.80484e+06	4.26461e+06	2.51824e+06	4.40909e+06
PC	PC65	PC(36:1)	2.04182e+07	2.06076e+07	1.4254e+07	2.64256e+07	1.68339e+07	1.43475e+07	2.56655e+07	3.29264e+07	2.28482e+07	3.24471e+07	2.12015e+07	2.52573e+07	1.7062e+07	1.97544e+07	3.78469e+07	4.12997e+07	2.54619e+07	2.63275e+07	2.29204e+07	1.40753e+07	3.50791e+07	4.33187e+07	4.74685e+07	3.38852e+07	3.31093e+07	3.97768e+07	3.4277e+07	4.106e+07	3.1576e+07	4.54452e+07
PC	PC66	PC(36:0)	153005	94976.8	61529.3	153523	79218.8	81777.3	91201.5	185745	88373.6	144501	82488.6	83719.4	61406.7	93626.1	224281	200409	121973	148784	105793	63741.9	141087	165241	176067	140739	118635	141334	149552	151535	107888	160947
PC	PC67	PC(33:1)	2.18022e+06	2.8127e+06	1.94651e+06	2.92084e+06	2.25537e+06	1.9581e+06	2.03275e+06	3.17299e+06	2.34496e+06	2.93286e+06	2.377e+06	2.26329e+06	1.72054e+06	1.93102e+06	2.55319e+06	3.12574e+06	2.6271e+06	2.64904e+06	3.52631e+06	1.89369e+06	2.91117e+06	2.84057e+06	2.3909e+06	3.40159e+06	2.46333e+06	2.95733e+06	2.38475e+06	4.27133e+06	2.61608e+06	4.06382e+06
PC	PC68	PC(33:0)	564696	705555	492127	741141	446811	456061	629853	1.18603e+06	1.02452e+06	1.09154e+06	1.03304e+06	920833	444307	485635	813607	685025	534313	512722	788434	424802	1.1534e+06	819461	688409	1.11959e+06	811920	838862	688972	1.5963e+06	926672	1.27163e+06
PC	PC69	PC(31:0)	1.51e+06	1.40594e+06	1.15644e+06	1.695e+06	1.03075e+06	1.05864e+06	657197	1.18696e+06	931407	1.08027e+06	1.0039e+06	950030	937689	1.00943e+06	1.49733e+06	1.23008e+06	1.11274e+06	1.25494e+06	1.86759e+06	1.01267e+06	1.04366e+06	949376	782547	1.08093e+06	846007	918466	654301	1.75825e+06	736278	1.35861e+06
PC	PC70	PC(37:2)	787199	468802	427372	803767	442913	308411	355186	484466	322006	423679	237091	324941	294680	240874	726767	839916	469947	521352	368695	227980	373676	511423	575788	445953	195877	481403	413365	472044	433231	553247
PC	PC71	PC(33:0)	312225	375115	278662	409230	283823	306124	233086	501966	375728	366921	355609	418797	230137	249892	414756	377300	335393	354032	507369	279011	574517	381478	332656	370231	434400	373675	268963	788069	321110	547454
PC	PC72	PC(31:1)	548031	521214	480457	679147	490004	399019	279292	435379	350255	466956	448133	366381	433152	407204	488407	531012	482066	567548	570577	383538	404063	394137	311694	479199	295706	415492	337681	669307	376132	659279
PC	PC73	PC(34:4)	1.58778e+06	1.28375e+06	1.09934e+06	2.07135e+06	1.32253e+06	871304	499476	604343	554512	643156	613614	620534	1.33076e+06	865442	1.26247e+06	1.51302e+06	1.37963e+06	1.56033e+06	1.50594e+06	741880	616879	751797	734526	820686	443493	773513	767003	1.05989e+06	622072	1.15209e+06
PC	PC74	PC(34:2)	1.84461e+08	1.65345e+08	1.19665e+08	2.07074e+08	1.52941e+08	9.21072e+07	1.50648e+08	1.65119e+08	1.1917e+08	1.59195e+08	1.0865e+08	1.21203e+08	1.13906e+08	1.08194e+08	1.24621e+08	1.84412e+08	1.63848e+08	1.3837e+08	1.74759e+08	8.71519e+07	1.5895e+08	2.07753e+08	1.98621e+08	2.09925e+08	1.57527e+08	2.04278e+08	1.82987e+08	2.40652e+08	1.74971e+08	2.35083e+08
PC	PC75	PC(34:1)	1.31837e+08	1.68717e+08	1.31544e+08	1.57432e+08	1.39114e+08	1.20797e+08	1.4631e+08	1.67575e+08	1.59721e+08	1.4831e+08	1.55946e+08	1.63802e+08	1.28991e+08	1.70203e+08	2.06396e+08	2.13967e+08	1.919e+08	1.79375e+08	1.86304e+08	1.20879e+08	1.80762e+08	1.97467e+08	1.58532e+08	1.8069e+08	1.90742e+08	1.87155e+08	1.82896e+08	3.03121e+08	1.69049e+08	2.00618e+08
PC	PC76	PC(30:0)	1.27165e+07	1.08568e+07	8.84543e+06	1.46633e+07	9.32122e+06	6.72209e+06	5.82728e+06	1.10035e+07	7.76972e+06	9.04346e+06	9.16783e+06	8.36419e+06	8.13285e+06	9.72657e+06	7.62439e+06	9.47088e+06	1.02714e+07	8.68032e+06	1.1902e+07	7.24852e+06	1.07751e+07	8.16086e+06	6.58825e+06	9.5425e+06	6.86816e+06	7.83208e+06	5.26961e+06	1.35924e+07	6.95836e+06	1.3151e+07
PC	PC77	PC(36:6)	1.55326e+07	1.45283e+07	1.0571e+07	2.13979e+07	1.02826e+07	9.0542e+06	5.19578e+06	1.18752e+07	8.72305e+06	1.1091e+07	7.73684e+06	8.83538e+06	8.84917e+06	7.73238e+06	1.10151e+07	1.55875e+07	1.21645e+07	1.18604e+07	1.65968e+07	9.16632e+06	1.41262e+07	9.66506e+06	8.49341e+06	1.18119e+07	1.07593e+07	1.02014e+07	7.62607e+06	1.46196e+07	5.45047e+06	1.37733e+07
PC	PC78	PC(30:1)	2.96329e+06	2.44848e+06	2.19807e+06	3.06041e+06	2.14609e+06	1.63371e+06	1.02922e+06	1.8079e+06	1.52106e+06	1.68931e+06	1.69448e+06	1.583e+06	2.20906e+06	2.00112e+06	2.00095e+06	2.71629e+06	2.57274e+06	2.40619e+06	2.40028e+06	1.51006e+06	2.02318e+06	1.75264e+06	1.37429e+06	2.1991e+06	1.14224e+06	1.68805e+06	1.33532e+06	2.66851e+06	1.468e+06	3.19209e+06
PC	PC79	PC(32:0)	4.34175e+07	4.26658e+07	3.46633e+07	4.29751e+07	3.70884e+07	3.59957e+07	3.29057e+07	4.45402e+07	4.78647e+07	3.81831e+07	3.77402e+07	4.36792e+07	2.74457e+07	3.82828e+07	3.87873e+07	4.21501e+07	4.16287e+07	4.40145e+07	4.1305e+07	3.28137e+07	4.0119e+07	3.89028e+07	3.02845e+07	3.41525e+07	3.8295e+07	3.64165e+07	3.4207e+07	6.07576e+07	3.33562e+07	4.32776e+07
PC	PC80	PC(28:0)	820492	594067	596849	1.02282e+06	489219	373587	223903	475102	387371	467705	460010	365603	526310	425001	352739	535830	595494	451610	571074	346152	580318	401394	326349	540039	279163	365775	270887	691764	337680	777985
PC	PC81	PC(32:3)	1.9591e+06	1.42825e+06	1.46073e+06	2.90234e+06	1.43369e+06	927940	510564	888984	692945	840694	818268	670358	1.33383e+06	942293	1.00217e+06	1.36903e+06	1.29301e+06	1.33756e+06	1.45289e+06	906080	804457	732174	697831	859645	506098	815727	685175	1.16091e+06	678101	1.25853e+06
PC	PC82	PC(31:1)	465901	546341	374464	602726	259720	283901	113320	340694	199138	275348	314258	199357	275763	213283	348536	293330	256723	215572	325162	208419	291295	198505	155398	304501	185529	238571	137698	355560	230446	401078
MG	MG1	MG(20:4)	121797	89416.9	85360.8	71628.7	51420.5	59171.2	38361.8	127272	64609.7	53123.4	77999.6	15496.3	43351	13190.6	12277.4	103220	11341.3	51550	29690.1	8259.21	39552.6	28049.9	32533.4	79138.2	73727.3	89642	159608	64711.6	47450.4	70095.9
MG	MG2	MG18:3)	84932.4	63837.3	62485.3	52981.3	30247.9	47056.2	24075.2	106479	46077.9	41159.5	49849.2	19266.6	48542.7	14896.2	7586.23	121029	9910.85	51145.6	20630.2	5869.66	23378.1	25325.9	31210.6	75579.5	57752.5	60187.9	83950.8	59867.3	29563.7	48092.3
MG	MG3	MG(16:0)	32474.3	29274.9	36383.8	24222.5	36167.4	34548.5	31692.3	30030.1	40702.7	31280.4	28092.6	36042.4	29407.5	39929.7	34117.5	36915.5	31889.5	34317.6	30539.9	30115.8	28636.9	28254.6	28137.6	25084.8	27103.2	32581.2	31299.6	37470.2	26766.9	30818.8
LPC	LPC1	LPCa(16:1)	32883.2	26139.1	19494.7	26121.8	25104.9	21619.7	14073.3	49019.5	19095.5	29541.6	21814.9	21858.2	27487.1	25162.5	35176.5	39377.2	35959.1	29886.2	37982	18727.3	41924.2	39271.9	28833	54724.2	32902.5	30997.6	22207.2	41462.6	21702.9	48748.2
LPI	LPI1	LPI(18:0)	64662.7	61125.2	76811.7	57996.8	65020.6	67173.3	64071.6	61273.2	57004.8	70528.8	54247.1	68961.8	67334.7	61513	68095.3	61317.8	73220.1	57325.2	62829.3	71507.9	75554.5	77293.3	62417	59569.9	59831.3	73516.3	59989.5	79462.4	60210.8	67573.5
LPC	LPC2	LPC(22:6)	496194	475013	457098	577809	558742	233253	334671	529380	462594	599497	358444	400098	244411	212060	539738	747769	460994	492999	474792	444908	943748	526538	534904	507339	650982	599411	420903	825220	336058	786944
LPC	LPC3	LPC(22:5)	58762.8	57854.4	60317.4	71668.9	102349	40839.7	64410.2	95088.6	88988.3	85533.3	77241.4	75418.4	43200.2	42082.6	79381.4	115304	69451.5	72350.4	91941.8	50077.3	187438	93254.6	101209	108605	119293	110943	82034.8	160276	64787.8	172310
LPC	LPC4	LPC(20:3)	16129.4	22584	14045.2	15281.9	32513.7	17497.9	26630.3	29418.1	27268.8	26223.3	16410.4	24206.5	11642.7	18341.2	31786.6	32842.7	28910.3	19942.1	27483.2	15121.1	42724.4	43552.9	34726.1	32519.1	22743.8	27031.6	23387.6	46584.6	19962.6	49872.1
LPC	LPC5	LPC(20:1)	134295	92619	120279	143611	110898	109933	106528	127899	90998.3	122142	104262	108832	132102	103788	125983	115131	135017	98885.2	119993	109004	113528	122770	110023	121129	125818	127078	110848	108172	103329	128303
LPC	LPC6	LPC(18:2)	338058	307546	294408	339869	448725	231542	368138	447723	269339	311563	230742	253882	290877	257772	502087	544948	380748	294377	353135	206433	451312	399796	458892	308338	350031	409857	365035	457420	257372	572167
LPC	LPC7	LPC(18:1)	293284	303638	212895	292454	335851	233526	283528	387964	253999	302478	241710	249840	293113	332446	488387	608828	435877	340755	378378	266328	502154	563242	459859	413529	504742	457484	384875	560427	317698	601140
LPC	LPC8	LPC(18:1)	17231.1	12885.5	2904.99	9669.4	20261.5	9589.75	14895.5	21996.2	15690.7	13895.2	7023.93	12326.3	16420.9	20898.5	30246	42676.7	30000.8	20122	20522	5759.08	29330.7	31551.9	24945.2	21478.7	28159.5	22895.9	19577.2	30480.3	20292	35626.4
LPC	LPC9	LPC(17:0)	40037.8	24751	24336.8	30201.8	25866.4	27052.5	32349.2	47156.9	30154.6	36262.5	21697	27123.9	25224.2	25569.1	50786.1	43880.1	33874.7	31573.1	36546.4	24384.8	44398.5	45587	42589.7	47908.2	47076	45768.2	36131.8	56650.1	30527.2	59072.3
LPC	LPC10	LPC(16:1)	69766.2	63695	68223.3	69290.9	104221	51845.3	60330.4	88475.3	57782.4	54189.3	40973.6	47110.4	77973.6	65190.4	86068.2	107234	73343.3	64614.9	83518.6	55771.4	90010.4	66480.5	65058.4	72669.2	47859.1	83147.5	61727.4	101829	45451.7	118777
LPC	LPC11	LPC(16:0)	197474	144053	91328.5	150168	191957	134757	161914	286836	140953	183367	81281.1	107350	160203	153341	232061	302857	165789	162023	155531	113335	242538	251652	205090	146477	247314	235515	137273	273864	123320	246503
LPC	LPC12	LPC(25:0)	175825	163752	204550	167174	199182	189137	176459	199502	192101	191066	169670	211957	194901	218393	233568	210945	209603	197405	199766	177020	204994	184264	188061	194026	179885	192221	189414	227661	167379	243758
LPC	LPC13	LPC(20:4)	171395	169385	195615	194572	254301	102035	199148	263884	198881	207768	177911	185161	116138	111198	167466	233876	176760	114443	174099	110870	345451	224693	247773	208642	314824	290829	181804	334424	136655	409523
LPC	LPC14	LPC(18:0)	2.6529e+06	1.77702e+06	1.22051e+06	2.12333e+06	2.05325e+06	1.4687e+06	2.69122e+06	4.4738e+06	2.45412e+06	3.65154e+06	1.7196e+06	2.1664e+06	1.53286e+06	1.97093e+06	4.8063e+06	3.88201e+06	2.83465e+06	2.37922e+06	2.52277e+06	1.56533e+06	3.47758e+06	4.89468e+06	5.093e+06	4.68914e+06	4.05196e+06	4.56886e+06	3.92559e+06	4.81119e+06	2.80613e+06	4.5577e+06
LPC	LPC15	LPC(16:0)	2.99496e+06	2.87501e+06	2.0469e+06	2.60274e+06	2.95866e+06	2.37335e+06	2.64618e+06	4.45446e+06	2.18976e+06	2.781e+06	1.62621e+06	1.96209e+06	2.50514e+06	2.39331e+06	3.55026e+06	4.33812e+06	2.84181e+06	2.4235e+06	2.97547e+06	2.41203e+06	4.43321e+06	4.32467e+06	3.61454e+06	3.64015e+06	4.07131e+06	4.14437e+06	2.73839e+06	5.67021e+06	2.56079e+06	4.66305e+06
LPC	LPC16	LPC(14:0)	34405.9	23590.6	29771	42839.6	37401.6	22510.7	17914	38697	23373.2	30948.1	20034.5	18091.3	25410.8	18559.3	25704.9	30964.4	24288.6	20141.4	26896.5	23690.4	45280.4	22707.5	21821.9	22379.4	17739.1	26414.2	17665.1	40213.7	18202.6	40557
LPC	LPC17	LPC(26:0)	402870	341267	429611	401648	444044	438350	432768	418160	373791	409190	396263	428931	386455	403922	433585	399372	438478	389268	398247	404939	475612	388248	385635	454914	421334	426886	387488	413974	401303	487755
LPE	LPE1	LPEp(20:0)	88485	85703.5	78707.9	83303.9	82980.1	79604.9	87998.4	74616.1	94081.2	77100.4	80244.4	69798.8	93349.5	88102.3	83161.4	78364	77585.8	91857.6	93838.6	99941	86619.1	84848.9	85293	80336.1	78537.9	86929	98103.1	105833	94002.9	84153.7
LPE	LPE2	LPE(22:6)	86582.9	69588	70382.8	127818	86652.8	57789	56649.9	117592	74657.1	72581.3	50365.7	42781.8	58287.4	58013.2	81848.7	104312	66024.3	67942.3	101471	65461.8	135268	75777.2	125554	106031	68058.1	112379	86028	175158	77847.8	145342
LPE	LPE3	LPE(18:0)	100148	52700.9	49558.8	90318.1	70943.9	47662	82560.4	138695	74602.3	76072.8	50088.8	41765.1	61879	51344.6	95419.1	109413	55050.4	72952.5	61463.4	45910.9	93763.8	120170	152754	123904	73029.8	133442	117113	122428	107063	156178
DG	DG1	DG(32:0)	2.04222e+06	783896	705910	1.59306e+06	993507	567145	1.44549e+06	1.96126e+06	805567	1.4064e+06	886730	765291	505593	633379	792420	672953	611739	635926	441435	424128	675698	986831	1.29434e+06	1.3211e+06	783249	1.43809e+06	1.47883e+06	825902	2.07821e+06	1.66458e+06
DG	DG2	DG(32:1)	3.30107e+06	877065	1.08105e+06	2.18173e+06	870676	862793	1.02924e+06	1.80837e+06	462242	1.54827e+06	719819	637450	1.42526e+06	1.12915e+06	1.07926e+06	1.6762e+06	1.19467e+06	1.72591e+06	494934	486599	519326	1.33083e+06	1.88438e+06	1.63841e+06	621614	1.33798e+06	1.29864e+06	546850	1.96374e+06	2.26912e+06
DG	DG3	DG(32:1)	10127.7	9947.42	10897.8	13412.3	9973.64	13627.4	11823	8166.03	11796.9	11796.6	4485.1	6721.1	4234.34	4450.85	6476.8	14663.8	11711.5	6667.8	15070.8	13154.9	7653.1	14628	10401.9	15314.4	16290	7970.26	11178	7381.51	14043	18363
DG	DG4	DG(32:2)	310209	69914.2	109689	182254	63381.7	73457.7	20789.1	75847.3	16502.6	125486	29009.4	27801.1	201581	79995	55011.5	172601	95178.8	219334	12102.1	17933	15174.6	50215.1	96779.1	73892.9	2077.09	30918.6	29316.8	2212.6	75773.1	137359
DG	DG5	DG(32:2)	662579	100377	190057	479636	127837	136854	160542	244222	45264.1	196792	95570.1	81132.9	246967	160933	195411	216907	180512	253659	62730.8	68139	50633.3	179990	207378	230662	101024	156920	185601	61297.2	316838	255613
DG	DG6	DG(33:2)	444174	293609	427980	349135	400887	406048	532883	345125	403451	320087	402959	323129	462576	641374	493851	299013	481505	644275	347709	412599	231484	302402	294310	355169	347062	298351	287362	358855	355774	194573
DG	DG7	DG(34:0)	253515	168869	144535	223954	172771	122686	291255	287219	163143	208084	171884	166372	132093	135541	178271	137389	160257	154586	118307	129366	191016	204478	246801	270719	256410	295244	302764	222475	412277	332150
DG	DG8	DG(34:1)	6.90573e+06	1.86252e+06	2.14934e+06	4.48313e+06	2.44644e+06	2.48126e+06	9.38486e+06	1.00281e+07	1.82726e+06	6.30512e+06	3.02603e+06	2.69008e+06	3.04364e+06	4.519e+06	5.78985e+06	7.93003e+06	3.83097e+06	3.70606e+06	1.76823e+06	2.03077e+06	2.00109e+06	1.06707e+07	1.13058e+07	1.03434e+07	5.71388e+06	9.79642e+06	1.1107e+07	2.95062e+06	1.69372e+07	1.28581e+07
DG	DG9	DG(34:2)	5.19807e+06	1.39754e+06	2.26726e+06	3.83604e+06	1.82181e+06	1.96267e+06	2.25523e+06	4.2408e+06	826949	3.76024e+06	1.35407e+06	1.36938e+06	4.52649e+06	3.58853e+06	3.43429e+06	6.98773e+06	3.28426e+06	5.95922e+06	1.0505e+06	1.27606e+06	965719	3.87921e+06	5.21309e+06	4.15926e+06	1.23726e+06	3.21341e+06	3.46947e+06	1.08522e+06	4.23133e+06	5.28192e+06
DG	DG10	DG(34:2)	2.50586e+07	4.087e+06	7.0919e+06	1.96723e+07	5.90813e+06	7.05285e+06	1.57136e+07	1.78516e+07	2.95579e+06	1.0834e+07	5.44749e+06	4.61561e+06	7.12046e+06	9.02383e+06	1.14729e+07	1.17726e+07	9.0522e+06	8.04108e+06	4.14792e+06	4.47857e+06	3.07699e+06	1.38114e+07	1.73864e+07	1.61471e+07	9.11198e+06	1.54643e+07	1.73888e+07	5.02867e+06	2.57134e+07	1.80457e+07
DG	DG11	DG(34:3)	9.48439e+06	1.91407e+06	3.79475e+06	7.22256e+06	2.47433e+06	2.99097e+06	2.44294e+06	3.74095e+06	719390	2.96292e+06	1.43306e+06	1.37363e+06	5.61013e+06	3.85184e+06	3.65725e+06	5.77897e+06	3.99827e+06	5.88195e+06	1.39828e+06	1.5946e+06	735856	3.10177e+06	3.90456e+06	3.45596e+06	1.31247e+06	2.85783e+06	2.95175e+06	1.11128e+06	4.30637e+06	4.00621e+06
DG	DG12	DG(34:3)	1.13181e+06	236578	375395	805364	303204	321225	417459	621815	160406	455556	268359	214855	350652	356782	406594	470002	372248	404743	186423	186021	150547	398161	547002	486239	255587	506117	507002	212209	776362	658965
DG	DG13	DG(35:2)	155281	44283.3	64908.4	116557	60553.5	72949.9	181357	179561	46926.5	100981	72667.4	62936.6	57342.6	83293.8	107578	91886.2	71674.6	84921	51064.5	60407.1	49552.9	159753	159893	172486	128770	162303	187466	73628	261798	159080
DG	DG14	DG(36:1)	720716	183245	199238	513467	249113	178484	1.71686e+06	1.45161e+06	275007	679267	412135	309223	203029	345093	571242	474885	289435	293275	156414	184129	287605	1.30819e+06	1.41774e+06	1.33504e+06	1.58295e+06	1.49179e+06	1.90318e+06	540749	2.80853e+06	1.58391e+06
DG	DG15	DG(36:2)	5.8278e+06	1.16879e+06	1.79173e+06	4.64073e+06	2.00981e+06	2.02406e+06	1.03129e+07	9.21736e+06	1.34947e+06	5.74229e+06	2.27434e+06	2.0395e+06	3.68388e+06	5.66821e+06	8.2745e+06	1.18308e+07	4.62256e+06	5.84061e+06	1.79587e+06	2.53284e+06	1.37798e+06	1.43436e+07	1.59588e+07	1.36418e+07	8.80217e+06	1.18375e+07	1.61166e+07	2.86017e+06	1.82982e+07	1.28787e+07
DG	DG16	DG(36:3)	3.49778e+07	7.74477e+06	1.53095e+07	3.10951e+07	1.38696e+07	1.48568e+07	2.8814e+07	3.42832e+07	6.14428e+06	2.18873e+07	1.01163e+07	8.67016e+06	2.03531e+07	2.21795e+07	3.1772e+07	3.64145e+07	2.27931e+07	2.66185e+07	1.09345e+07	1.32217e+07	5.69753e+06	3.38767e+07	3.96982e+07	3.45716e+07	2.4703e+07	3.114e+07	3.62494e+07	1.36868e+07	4.65054e+07	3.4438e+07
DG	DG17	DG(36:4)	2.87634e+07	5.03402e+06	1.14929e+07	2.25102e+07	8.58424e+06	9.39249e+06	1.06106e+07	1.30408e+07	2.24559e+06	9.60432e+06	4.20023e+06	3.47374e+06	1.1646e+07	8.73507e+06	1.31443e+07	1.47352e+07	1.14483e+07	1.21525e+07	5.60145e+06	5.91378e+06	2.15964e+06	1.09603e+07	1.30639e+07	1.31648e+07	8.07864e+06	1.16221e+07	1.32092e+07	4.68238e+06	1.72734e+07	1.32484e+07
DG	DG18	DG(37:2)	22824.7	17549.6	8726.91	22757.7	10219.9	9633.7	64115.8	55478	6519.6	33071.1	11031.9	10616.3	21995.7	34046.4	51076.1	79508.1	27765.5	33526.1	9231.44	12993.9	7772.26	92537.7	93517	76697	56606.5	74969.4	98129.3	14843.7	102558	74841
DG	DG19	DG(38:2)	215955	39208	54349.6	153607	48964.1	57513.4	165908	139013	28413.7	73726	40131.1	34506.5	56686.2	79402.5	110511	128543	78362.7	86021.8	41019.9	45331.1	33505.9	158058	176041	145296	150450	149340	193816	57077.1	277536	173573
DG	DG20	DG(38:4)	67631.8	29656.2	23987.5	43568.9	35371.9	24770.2	65642.3	65365.1	37109	62176.4	33478.1	39377.8	18180.1	26791	41568	49140.4	17342.9	36006	19048.2	11420.6	26249.5	73242.1	82078.9	73690.7	59336	79147.5	86502.4	40302.5	81137.8	94439.9
DG	DG21	DG(38:4)	711019	446552	387901	860200	476975	522918	583766	997267	469500	788290	565035	461545	546801	710129	727808	1.14899e+06	986021	836899	719952	424063	777940	1.1787e+06	1.23187e+06	1.10794e+06	1.44588e+06	987339	1.20178e+06	826585	1.17442e+06	1.4231e+06
DG	DG22	DG(38:6)	1.12253e+06	644706	633802	1.4476e+06	699839	532219	719760	1.30143e+06	606686	1.30766e+06	507071	471146	408956	593058	657073	845076	594950	604790	497575	441414	508773	733133	1.07358e+06	970051	960426	1.36613e+06	930492	630863	985780	982668
DG	DG23	DG(40:6)	382726	279714	180056	603737	304588	263513	168836	405701	229396	312167	215438	185366	171492	201465	273724	387441	391373	353393	350406	228776	405080	374993	391078	397697	415981	314405	362094	396299	294678	455662
DG	DG24	DG(42:5)	975668	1.34647e+06	1.34335e+06	1.0186e+06	1.54923e+06	1.40555e+06	1.24193e+06	1.24653e+06	1.6923e+06	1.1992e+06	1.57718e+06	1.49451e+06	1.1133e+06	1.72672e+06	1.83506e+06	1.30398e+06	1.442e+06	1.78985e+06	1.20098e+06	1.43783e+06	1.33368e+06	1.36284e+06	1.27641e+06	1.25504e+06	1.24884e+06	1.27308e+06	1.25738e+06	2.13611e+06	1.39961e+06	1.13379e+06
FA	FA1	Tetradecanoylcarnitine	228159	131566	137320	136191	91492.2	63436.2	80700.7	301996	140925	134945	154562	37214.9	86054.4	40659	21135.4	169546	27640.6	85549.4	52632.4	22271.7	93256	52296.1	64780	170802	169706	173435	303518	145053	110731	165508
FA	FA2	Palmitoylcarnitine	1.62555e+06	1.60691e+06	1.03327e+06	1.25243e+06	582398	710115	545026	1.98311e+06	925252	1.08683e+06	1.28863e+06	230349	781120	391307	142092	970592	197328	461033	405448	129962	1.07635e+06	669223	755129	1.63668e+06	1.73483e+06	2.05008e+06	3.64196e+06	1.1839e+06	831608	1.42385e+06
FA	FA3	Gamma-linolenyl carnitine	285562	230709	292643	249295	265690	321766	254527	255501	237215	261228	218305	239712	223151	308881	211463	284699	292778	314630	243903	273501	223208	232694	228768	310197	240951	295721	253690	262370	214476	232169
FA	FA4	Erucamide	961227	1.04914e+06	1.46432e+06	712950	1.19992e+06	1.71202e+06	1.52415e+06	1.02482e+06	3.21112e+06	1.073e+06	1.94434e+06	1.29743e+06	912819	1.37456e+06	1.06944e+06	956623	1.3113e+06	1.50754e+06	1.40349e+06	1.1736e+06	1.64837e+06	1.47522e+06	1.19381e+06	1.524e+06	1.33105e+06	1.58853e+06	1.27956e+06	1.4161e+06	1.5096e+06	1.62259e+06
FA	FA5	Dichotellate A	6.80402e+06	5.50132e+06	6.09096e+06	4.73366e+06	5.64878e+06	6.45967e+06	6.66916e+06	6.01844e+06	7.94482e+06	5.70863e+06	5.9504e+06	5.69518e+06	4.83785e+06	6.91379e+06	5.50474e+06	5.90391e+06	6.36759e+06	8.15219e+06	5.50174e+06	6.74921e+06	4.64202e+06	5.82283e+06	5.43299e+06	6.39841e+06	5.43665e+06	6.0564e+06	5.51291e+06	6.36224e+06	4.86857e+06	5.01718e+06
FA	FA6	Cervonyl carnitine	26565.7	26062.1	19151.9	11714.6	23095.2	22798	15950.2	21796.3	18451.5	16272.1	25476.2	23829.5	16515.9	23747.6	21646.7	19977.3	18131.2	19246.7	21500	19869	17903.6	20110.6	21537.1	16798.3	18964.6	22845.4	19754.1	21944.2	15142.1	17317.3
FA	FA7	Acylcarnitine C18:0	780394	516391	410553	713932	349563	227964	427238	1.13854e+06	541932	842001	874229	213621	306461	164502	126299	575858	118423	216911	205167	82009	750255	599982	945084	1.08445e+06	908145	1.30272e+06	2.09123e+06	643928	575574	1.09594e+06
FA	FA8	3-hydroxyoctadecanoylcarnitine	915280	970909	580022	849562	280395	627477	327736	1.17154e+06	565519	413200	840899	99934.1	586119	199720	58971.3	1.11493e+06	129669	488697	277122	102933	726479	257003	328688	1.9414e+06	1.10078e+06	1.30931e+06	3.78829e+06	709770	596261	697177
FA	FA9	3-hydroxyeicosanoylcarnitine	354575	217459	183223	316673	116422	114705	126509	311397	169474	234958	310946	42925	144368	41680.4	43883.9	338224	27024.7	63389.2	69006.8	22463.1	367545	261456	440321	578229	174707	722638	1.06057e+06	174650	193273	299908
FA	FA10	2-Hydroxyhexadecanoylcarnitine	342150	329822	292521	380251	152891	194284	112225	377070	171792	162231	238886	65433.6	221570	79630.9	34126.2	350942	44626.4	150053	103522	30127.1	184722	107014	153460	347580	208203	363987	540110	203482	134505	245048
FA	FA11	(9Z)-3-hydroxyoctadecenoylcarnitine	521474	745917	551205	681770	234521	426060	186753	693637	309023	252321	417109	131366	383174	94435.9	76417	635368	71674.1	296788	202949	51215.1	427209	287778	309134	798508	626906	828497	1.49092e+06	360384	289082	454360
CL	CL1	CL(76:12)	2.34933e+06	4.30287e+06	1.53709e+06	3.01707e+06	3.84013e+06	1.19441e+06	2.44736e+06	4.88711e+06	3.94341e+06	5.52471e+06	2.38228e+06	3.52826e+06	1.08641e+06	636963	5.224e+06	6.47164e+06	3.18013e+06	4.39793e+06	3.90706e+06	2.09277e+06	4.82792e+06	6.48079e+06	6.72081e+06	4.78177e+06	2.76722e+06	4.36721e+06	4.18391e+06	4.94942e+06	2.69321e+06	5.52565e+06
CL	CL2	CL(72:8)	2.69267e+06	8.94025e+06	2.68478e+06	2.97192e+06	7.97572e+06	1.04607e+06	7.50797e+06	1.37917e+07	1.07654e+07	1.1839e+07	5.75392e+06	1.42993e+07	2.00852e+06	625494	5.71328e+06	1.0492e+07	6.03785e+06	4.95283e+06	9.85643e+06	4.31269e+06	1.29865e+07	2.54319e+07	2.48785e+07	1.3983e+07	9.15351e+06	1.51816e+07	1.24922e+07	1.43209e+07	8.91531e+06	2.06358e+07
CL	CL3	CL(72:7)	54374.9	1.22311e+06	252357	65020.8	978949	0	399626	336415	1.44144e+06	868191	519856	1.22691e+06	0	0	519648	977907	438556	419391	788123	237924	1.48523e+06	1.58114e+06	805193	283037	218622	874493	633268	1.59666e+06	365336	920594
CL	CL4	CL(72:6)	324439	785546	378902	378208	643505	204459	21478.3	362637	595013	456335	375079	501589	203046	20698.6	599848	903457	477132	634392	561523	255984	594763	745716	440760	317193	55733.1	326844	231089	655096	162473	501411
