# Supplementary material for: Age-related susceptibility to insulin resistance arises from a combination of CPT1B decline and lipid overload
Source: BMC Biol. 2021 Jul 30;19:154. doi: 10.1186/s12915-021-01082-5 (PMC8323306; doi:10.1186/s12915-021-01082-5)
Supplement: Supplementary file 4 — Additional file 4. Proteomics dataset. [file 12915_2021_1082_MOESM4_ESM.xlsx]

## Sheet: High abundance targets
Concatamer	Selection	2018-51_HA_P2 amount (fmol/ug total protein)	2018-51_HA_P3 amount (fmol/ug total protein)	2018-51_HA_P4 amount (fmol/ug total protein)	2018-51_HA_A1r amount (fmol/ug total protein)	2018-51_HA_A2 amount (fmol/ug total protein)	2018-51_HA_A3 amount (fmol/ug total protein)	2018-51_HA_A4 amount (fmol/ug total protein)	2018-51_HA_A5r amount (fmol/ug total protein)	2018-51_HA_A6 amount (fmol/ug total protein)	2018-51_HA_A7 amount (fmol/ug total protein)	2018-51_HA_A8 amount (fmol/ug total protein)	2018-51_HA_A9 amount (fmol/ug total protein)	2018-51_HA_A10 amount (fmol/ug total protein)	2018-51_HA_A11 amount (fmol/ug total protein)	2018-51_HA_A12 amount (fmol/ug total protein)	2018-51_HA_B1 amount (fmol/ug total protein)	2018-51_HA_B2 amount (fmol/ug total protein)	2018-51_HA_B3 amount (fmol/ug total protein)	2018-51_HA_B4 amount (fmol/ug total protein)	2018-51_HA_B5 amount (fmol/ug total protein)	2018-51_HA_B6 amount (fmol/ug total protein)	2018-51_HA_B7 amount (fmol/ug total protein)	2018-51_HA_B8 amount (fmol/ug total protein)	2018-51_HA_B9 amount (fmol/ug total protein)	2018-51_HA_B10 amount (fmol/ug total protein)	2018-51_HA_B11 amount (fmol/ug total protein)	2018-51_HA_B12 amount (fmol/ug total protein)	2018-51_HA_B13 amount (fmol/ug total protein)	2018-51_HA_B14 amount (fmol/ug total protein)	2018-51_HA_B15 amount (fmol/ug total protein)	2018-51_HA_B16 amount (fmol/ug total protein)	2018-51_HA_B17 amount (fmol/ug total protein)	2018-51_HA_B18 amount (fmol/ug total protein)	2018-51_HA_B19 amount (fmol/ug total protein)	2018-51_HA_B20 amount (fmol/ug total protein)	Selection
	Sample ID	P2	P3	P4	A1	A2	A3	A4	A5	A6	A7	A8	A9	A10	A11	A12	B1	B2	B3	B4	B5	B6	B7	B8	B9	B10	B11	B12	B13	B14	B15	B16	B17	B18	B19	B20	Sample ID	Average					SEM
	ProteinID_M(mouse)H(human)_peptideselection	pool	pool	pool	Young LFD	Young LFD	Young LFD	Young LFD	Young LFD	Young LFD	Young HFD	Young HFD	Young HFD	Young HFD	Young HFD	Young HFD	Old LFD	Old LFD	Old LFD	Old LFD	Old LFD	Old LFD	Old LFD	Old LFD	Old LFD	Old LFD	Old HFD	Old HFD	Old HFD	Old HFD	Old HFD	Old HFD	Old HFD	Old HFD	Old HFD	Old HFD	Sample group	Pool (n=3)	Young LFD (n=6)	Young HFD (n=6)	Old LFD (n=10)	Old HFD (n=10)	Pool (n=3)	Young LFD (n=6)	Young HFD (n=6)	Old LFD (n=10)	Old HFD (n=10)
Barbara1	Atp5b_MH_IPVGPETLGR	164.552	139.782	153.114	149.858	120.484	218.947	98.5279	74.3965	116.277	177.855	116.815	149.297	150.97	131.974	93.4638	181.913	146.838	140.537	211.137	181.581	226.316	114.282	108.121	99.7699	127.024	252.35	182.148	264.215	189.897	163.323	119.236	105.796	137.322	132.798	117.721	Atp5b_MH_IPVGPETLGR	152.482	129.748	136.729	153.752	166.481	7.1576	20.548	12.0321	13.9908	17.6403
Barbara1	Atp5b_MH_VVDLLAPYAK	157.335	149.871	154.271	137.145	133.898	225.768	103.203	80.8883	109.744	177.709	116.293	136.912	128.048	119.126	91.0903	166.554	137.908	133.487	198.315	173.714	210.745	102.171	94.738	82.3467	116.193	235.498	165.488	244.5	182.691	149.437	110.535	105.768	114.879	115.725	117.557	Atp5b_MH_VVDLLAPYAK	153.826	131.774	128.196	141.617	154.208	2.16631	20.6229	11.7308	13.9993	16.4475
Barbara1	Cycs_M_TGQAAGFSYTDANK	34.5605	32.2887	42.2206	39.8418	32.8556	45.3506	32.7101	30.2482	35.2409	32.3573	28.7334	30.6613	49.0581	37.6415	40.8432	30.2626	30.8468	30.1781	31.7566	26.8275	30.0583	30.1541	30.2441	34.4295	31.0603	38.2395	31.7726	37.3427	30.5032	29.3587	32.574	41.1556	35.9863	31.4119	29.1088	Cycs_M_TGQAAGFSYTDANK	36.3566	36.0412	36.5491	30.5818	33.7453	3.00444	2.28439	3.10607	0.590801	1.31247
Barbara1	Cycs_MH_ADLIAYLK	82.0693	81.7615	78.3597	78.2559	69.359	98.9369	73.0608	76.7142	83.506	93.0317	79.9985	55.8864	90.2167	92.1513	107.147	54.2875	63.52	52.5002	53.9846	51.7948	70.8321	63.31	65.7596	57.3872	61.0474	72.4636	71.6273	88.5709	65.7877	61.6834	82.4138	83.65	79.9441	78.1104	83.1428	Cycs_MH_ADLIAYLK	80.7301	79.9721	86.4053	59.4423	76.7394	1.18857	4.2666	7.05718	2.03048	2.71647
Barbara1	Cycs_MH_TGPNLHGLFGR	147.425	146.587	157.164	160.732	150.776	197.741	133.753	141.576	157.05	169.323	165.774	111.11	197.55	169.425	197.297	108.368	129	106.502	144.803	124.435	159.55	123.364	124.121	111.59	121.668	171.925	155.73	183.651	135.128	123.416	156.165	231.805	164.137	151.631	158.523	Cycs_MH_TGPNLHGLFGR	150.392	156.938	168.413	125.34	163.211	3.39473	9.11189	12.8785	5.17927	9.32955
Barbara1	Ndufs1_MH_FASEIAGVDDLGTTGR	5.17312	5.34536	5.158	2.5551	2.29909	3.66469	3.98364	5.26133	8.1376	5.48285	5.00436	1.72456	5.25953	8.19983	6.44386	2.61267	2.6327	3.50506	2.4528	1.92869	2.89003	7.0085	7.75973	5.95336	6.74019	2.98641	4.58935	2.97861	2.22484	1.98497	6.58684	6.51288	7.31391	6.03822	7.14587	Ndufs1_MH_FASEIAGVDDLGTTGR	5.22549	4.31691	5.3525	4.34837	4.83619	0.0600929	0.879425	0.868085	0.709088	0.67228
Barbara1	Ndufs1_MH_GLLTYTSWEDALSR	8.36478	6.63516	8.203	3.2946	3.42469	6.68018	6.8906	8.53612	16.6656	10.4582	9.37664	3.18144	9.57029	15.384	11.5115	4.30015	4.34813	7.77088	3.98685	3.77038	4.31584	13.1663	14.0304	9.26246	12.8111	5.16825	8.394	4.92094	4.1231	3.12759	10.9718	10.6081	10.61	10.0394	13.3305	Ndufs1_MH_GLLTYTSWEDALSR	7.73431	7.58196	9.91368	7.77625	8.12936	0.551558	2.00315	1.61765	1.3414	1.11194
Barbara1	Prdx6_H_DFTPVCTTELGR	9.49734	9.00263	8.40754	8.1596	9.58714	10.9455	8.2551	8.8147	8.53788	10.9862	7.97291	6.34499	9.22846	10.0759	10.7513	4.34814	4.81522	4.25832	8.21667	5.23453	9.11016	5.27137	6.3306	5.61704	4.52917	5.24887	5.32533	6.30374	7.18961	9.77033	9.42081	11.9936	9.06452	8.47373	10.4156	Prdx6_H_DFTPVCTTELGR	8.96917	9.04998	9.22662	5.77312	8.32061	0.315043	0.432958	0.730696	0.524657	0.711203
Barbara1	Prdx6_H_NFDEILR	13.67	15.0334	14.3662	12.8159	9.0873	10.8217	10.8183	10.9435	12.9378	14.9298	11.8848	5.86672	14.5175	14.6071	16.1834	13.2979	12.969	13.1448	16.5014	13.4832	14.6782	12.5565	15.0383	13.896	14.3946	16.365	15.7793	17.5114	12.7652	18.2415	18.7554	19.3177	15.0605	15.8032	16.2347	Prdx6_H_NFDEILR	14.3565	11.2374	12.9982	13.996	16.5834	0.393619	0.589939	1.537	0.374163	0.615782
Barbara1	Sdha_MH_GEGGILINSQGER	16.5707	19.4621	17.9618	17.1952	15.1792	32.4403	17.0875	10.4194	13.903	17.3836	12.1014	15.6318	15.1316	15.6829	10.4836	22.2866	21.8846	16.3421	25.4471	18.8077	26.2116	13.3356	12.2319	10.0457	21.1016	27.0433	21.1689	27.997	19.9298	19.6242	14.4033	10.9152	13.6607	15.7528	15.2644	Sdha_MH_GEGGILINSQGER	17.9982	17.7041	14.4025	18.7695	18.576	0.834895	3.11816	1.05233	1.76935	1.79288
Barbara1	Sdha_MH_LGANSLLDLVVFGR	39.1206	38.9484	39.5443	61.1139	62.2371	94.012	54.2719	38.7099	56.1565	72.6229	49.3251	43.0648	63.8345	47.0106	30.0125	63.8808	69.1268	72.7018	79.0646	65.4288	82.1208	36.3842	41.3494	31.1014	61.1536	76.3931	59.561	84.9237	61.2016	55.9345	45.5758	24.7951	37.2761	43.6622	53.3228	Sdha_MH_LGANSLLDLVVFGR	39.2044	61.0836	50.9784	60.2312	54.2646	0.177052	7.43162	6.20332	5.66022	5.63173
Barbara1	Sdhb_MH_DLVPDLSNFYAQYK	23.0872	25.0354	24.646	40.8376	35.3223	60.1607	37.069	19.8079	25.7579	47.7655	26.2505	29.6849	34.0244	29.554	21.5478	31.4577	29.7859	30.4057	38.6677	31.2253	45.4269	19.6684	20.6928	18.4394	30.659	41.379	26.4881	39.385	33.8902	24.5569	20.9331	16.4548	20.029	21.3882	22.5183	Sdhb_MH_DLVPDLSNFYAQYK	24.2562	36.4926	31.4712	29.6429	26.7023	0.595208	5.69904	3.6725	2.67318	2.71036
Barbara1	Slc25a3_MH_FGFYEVFK	42.1248	42.4644	46.5676	9.0744	12.572	7.60344	34.137	54.7354	85.306	44.2456	44.8056	9.96387	50.5868	74.0894	63.299	7.70102	14.8416	29.4552	8.51725	9.34245	12.8752	72.1282	78.6393	54.9743	54.0004	13.7614	36.3936	12.7245	8.54304	7.22368	70.1866	56.198	76.3146	64.8506	65.932	Slc25a3_MH_FGFYEVFK	43.7189	33.9047	47.8317	34.2475	41.2128	1.4277	12.701	8.92988	8.86235	8.99192
Barbara1	Slc25a4_M_AAYFGVYDTAK	61.5032	59.8068	59.659	9.76841	15.9178	8.66101	43.6904	86.2309	123.547	57.6083	69.4793	13.0515	68.4325	103.5	91.3238	8.36856	18.8822	42.4996	9.95401	13.2516	16.3935	110.956	115.75	83.1878	81.5782	20.7694	48.3999	17.2408	10.8553	10.4663	102.759	88.6115	93.4239	92.4091	89.6526	Slc25a4_M_AAYFGVYDTAK	60.323	47.9693	67.2325	50.0822	57.4588	0.59165	19.3443	12.8198	13.735	12.4722
Barbara1	Sod2_MH_AIWNVINWENVTER	64.85	62.7609	63.1755	106.679	105.061	109.853	92.4084	78.0247	71.062	91.3189	91.9494	54.017	105.536	74.6395	69.497	70.6608	70.5345	85.7932	95.4605	73.2832	94.3049	61.8395	67.9438	62.3721	70.8179	94.9698	78.4106	97.5766	67.9057	61.2941	69.0771	61.9735	65.2502	65.4492	67.1085	Sod2_MH_AIWNVINWENVTER	63.5955	93.848	81.1597	75.301	72.9015	0.638602	6.62864	7.59189	3.87092	4.17346
Barbara1	Uqcrc2_MH_NALANPLYCPDYR	9.18494	9.26316	8.80677	2.38277	3.37755	5.62922	8.17244	11.7135	16.8443	11.1292	9.85281	3.58514	10.7122	14.0823	13.0667	1.5959	2.85332	3.81464	3.70192	2.38683	5.30099	10.3426	11.2188	7.87098	7.41144	3.03518	4.98966	2.7822	4.10165	3.03439	13.4769	13.4633	13.793	12.2415	13.954	Uqcrc2_MH_NALANPLYCPDYR	9.08496	8.01995	10.4048	5.64974	8.48717	0.140914	2.24038	1.50601	1.07113	1.65079
Barbara2	Aco2_MH_NAVTQEFGPVPDTAR	148.03	137.773	142.855	128.843	115.738	156.752	108.05	101.829	111.549	125.522	111.248	91.0198	149.843	129.109	118.256	141.884	127.201	116.786	132.581	124.157	141.004	104.878	108.163	110.743	123.722	176.246	126.479	161.886	114.081	101.991	117.955	133.842	121.638	117.233	115.926	Aco2_MH_NAVTQEFGPVPDTAR	142.886	120.46	120.833	123.112	128.728	2.9609	8.14484	7.99873	4.12221	7.28809
Barbara2	Aco2_MH_VAGILTVK	173.379	144.614	150.027	152.839	121.614	187.374	98.5913	102.839	133.652	137.231	124.98	142.292	166.823	153.779	139.243	199.36	178.067	175.556	166.562	168.886	168.002	159.506	132.45	148.299	169.486	229.772	173.328	212.893	165.897	159.099	163.462	154.172	123.431	135.705	118.868	Aco2_MH_VAGILTVK	156.007	132.818	144.058	166.617	163.663	8.82534	13.6305	5.91507	5.62924	11.2596
Barbara2	Cs_MH_ALGVLAQLIWSR	164.518	159.496	172.2	290.68	349.436	344.08	237.029	253.053	219.365	222.062	340.756	152.31	301.174	155.243	168.749	322.91	289.567	414.159	339.08	281.522	291.377	239.431	202.396	173.231	253.592	397.749	312.894	417.279	211.352	281.583	257.15	159.257	224.818	288.754	317.27	Cs_MH_ALGVLAQLIWSR	165.405	282.274	223.382	280.727	286.811	3.69416	22.5536	32.9186	21.9376	25.3103
Barbara2	Cs_MH_LVAQLYK	87.677	96.512	94.9531	78.2258	72.8028		66.0952	65.2733	67.7599	76.8801	66.8745		98.005	82.9722	76.5637	57.7719	86.4974	91.0379	105.394	63.3241	88.6003	84.8975	73.7931	70.3484	90.4732	130.721	81.9207	108.593	88.7176	92.4212	97.5958	79.0078	89.7235	86.0697	74.5464	Cs_MH_LVAQLYK	93.0473	70.0314	80.2591	81.2138	92.9316	2.72264	2.43024	5.13078	4.60154	5.18928
Barbara2	Dlat_MH_ILVPEGTR	14.6117	18.6394	17.0674	2.11695	4.14567		6.5912	23.9404	19.6936	17.7163	19.4619		25.5055	23.7296	14.1333		4.05798	24.3707	4.77746	7.56792	12.0246	27.8434	21.6566	15.2784	26.5781	17.0954	22.5622	8.27974	9.23628	5.10399	31.2382	13.1853	14.9404	22.0245	23.7879	Dlat_MH_ILVPEGTR	16.7728	11.2976	20.1093	16.0172	16.7454	1.17201	4.40408	2.05041	3.1407	2.58408
Barbara2	Dlat_MH_VPEANSSWMDTVIR	16.7925	16.8269	16.8427	4.97372	4.73335	5.05494	12.6206	23.7394	24.3536	25.6698	22.4284	10.0633	23.7912	23.3006	16.4793	3.74875	4.55369	22.6037	5.07279	11.9882	12.9522	22.0449	15.1664	12.3202	21.5914	17.8052	23.3417	10.7956	10.3756	4.80095	22.6372	15.8684	16.6861	22.5274	19.3708	Dlat_MH_VPEANSSWMDTVIR	16.8207	12.5793	20.2888	13.2042	16.4209	0.0147984	3.82624	2.40793	2.29343	1.93803
Barbara2	Dld_MH_ALTGGIAHLFK	32.5554	32.5189	34.4786	33.0786	27.5189	39.127	29.3458	28.3657	29.9225	33.8882	30.7682	21.9665	36.7564	34.0072	26.671	29.1382	26.1134	32.4468	35.4352	32.7205	36.2884	29.2379	25.3459	23.9593	33.2377	38.0409	34.0271	37.9739	23.6455	28.1961	33.9584	25.9067	27.0362	29.2924	29.5689	Dld_MH_ALTGGIAHLFK	33.1843	31.2264	30.6762	30.3923	30.7646	0.647248	1.76083	2.23823	1.35809	1.57811
Barbara2	Dlst_MH_DYIDISVAVATPR	125.354	108.445	132.479	212.922	277.013	235.772	176.545	165.738	192.402	274.699	224.282	147.995	268.809	197.556	180.027	182.526	161.952	224.823	153.723	183.03	242.172	180.133	171.708	132.61	217.454	219.117	174.763	233.558	172.956	146.475	175.972	112.179	147.525	232.3	243.585	Dlst_MH_DYIDISVAVATPR	122.093	210.065	215.561	185.013	185.843	7.12697	16.8834	20.462	10.7354	14.0266
Barbara2	Dlst_MH_GLVVPVIR	37.9612	37.4689	38.3908	35.5607	33.7439	45.9958	33.7275	29.0827	33.1054	37.2934	31.5147	30.2301	47.6682	37.2124	25.4413	38.4357	32.0729	37.355	42.0078	39.7367	45.5172	32.1767	28.7946	27.0822	39.7332	48.9386	43.4682	47.4428	31.143	36.2684	35.5287	24.8827	31.7641	39.685	33.4679	Dlst_MH_GLVVPVIR	37.9403	35.2027	34.8933	36.2912	37.2589	0.266322	2.32936	3.14558	1.89436	2.41219
Barbara2	Fh_MH_IYELAAGGTAVGTGLNTR	48.9708	45.5918	49.8567	47.4177	46.1231	58.7802	40.9456	35.4595	35.3475	47.5246	37.7865	32.6478	50.89	46.6089	35.6042	45.3523	38.5176	38.6801	45.0847	38.4951	47.459	36.7003	31.4384	29.1575	37.7877	60.3998	43.198	55.6679	38.2486	33.4128	37.1586	37.4964	36.9811	38.049	36.3662	Fh_MH_IYELAAGGTAVGTGLNTR	48.1398	44.0123	41.8437	38.8673	41.6979	1.2994	3.61376	3.0374	1.85638	2.84792
Barbara2	Fh_MH_SGLGELILPENEPGSSIMPGK	51.7154	57.5308	55.1624	67.4564	70.3469	119.197	64.1959	45.5285	50.3048	63.6917	47.1477	47.7543	65.4391	58.2703	46.3885	50.3648	48.2081	55.0368	55.874	57.5603	64.2423	48.1557	32.9496	35.2923	49.1871	69.7024	49.5617	75.9949	48.393	41.9891	44.9846	50.3893	38.4485	50.2943	43.2587	Fh_MH_SGLGELILPENEPGSSIMPGK	54.8029	69.5049	54.7819	49.6871	51.3017	1.68835	10.7174	3.5742	3.04291	3.82709
Barbara2	Ldh2_MH_LNEHFLNTTDFLDTIK	52.0079	52.1462	44.6766	29.944	30.1745	50.4248	31.3201	36.3681	41.7059	60.3291	37.2135	24.2224	49.1949	38.0216	44.3341	39.0484	28.218	95.0536	39.7134	57.7697	74.0549	39.8114	61.5185	64.6182	77.4747	84.0893	61.761	43.6978	52.075	35.9891	52.1792	67.114	61.9577	51.5876	64.0241	Ldh2_MH_LNEHFLNTTDFLDTIK	49.6102	36.6562	42.2193	57.7281	57.4475	2.46716	3.32013	4.9922	6.64734	4.25036
Barbara2	Ldh3a_MH_TPYTDVNIVTIR	26.6193	26.748	26.781	24.1062	26.7997	5.70962	26.1722	31.8315	28.6901	39.1642	40.6086	17.5569	37.1171	29.1918	27.899	7.40652	13.1275	32.3025	9.56154	13.074	11.8464	26.0893	24.245	20.6506	34.2034	24.3172	28.945	7.81917	7.61241	10.3037	36.02	24.9843	27.5728	25.8386	28.4729	Ldh3a_MH_TPYTDVNIVTIR	26.7161	23.8849	31.9229	19.2507	22.1886	0.0493363	3.7875	3.58186	3.0409	3.14697
Barbara2	Mdh2_MH_VAVLGASGGIGQPLSLLLK	269.451	298.356	309.96	362.241	348.6	401.97	323.889	292.399	324.491	420.457	404.544	249.386	309.28	324.643	301.362	274.239	279.707	325.759	305.961	292.872	344.088	276.77	240.489	127.121	287.244	427.461	275.211	411.342	299.373	211.074	282.166	308.284	208.336	288.97	297.155	Mdh2_MH_VAVLGASGGIGQPLSLLLK	292.589	342.265	334.945	275.425	300.937	12.0443	15.4317	26.6891	18.8152	22.6264
Barbara2	Ogdh_SSPYPTDVAR		23.904	20.0702	12.5464	18.8974			17.3075	12.3543	14.2021	14.4112		22.9012	16.3708	7.05895		17.7078	22.8021	21.4828		23.2968	21.7383	16.4678	16.8705	18.8022	25.2354	29.625		17.1918	29.5015	21.2327	6.26901		15.2651	19.4584	Ogdh_SSPYPTDVAR	21.9871	15.2764	14.9889	19.896	20.4724	1.91695	1.66405	2.53329	0.971136	2.76845
Barbara2	Pdha1_MH_LPCIFICENNR	18.011	17.3808	17.5595	6.73223	8.31138	11.7874	16.9302	26.4808	24.3832	30.3271	20.1451	12.5982	26.4221	23.6444	17.4997	2.98377	4.86125	9.91899	7.87953	7.69752	17.8885	12.1684	10.455	8.49035	9.2913	9.71803	10.2828	7.69351	14.7703	7.13045	18.8766	17.275	17.129	18.1964	22.6186	Pdha1_MH_LPCIFICENNR	17.6504	15.7709	21.7728	9.16346	14.3691	0.187511	3.38342	2.60369	1.28392	1.68171
Barbara2	Sucla2_MH_ALIADSGLK	11.4986	13.1114	11.8489	2.40162	4.13303		9.56425	16.0534	22.0258	12.4433	16.6062	1.78752	18.0775	19.5522	20.9105	1.98681	3.01392	15.9233	2.8505	5.5294	3.41946	24.2626	17.8549	18.1017	16.2397	6.65911	13.5068	2.67241	3.26176	2.93717	25.7775	24.0364	17.5314	22.3496	19.7392	Sucla2_MH_ALIADSGLK	12.153	10.8356	14.8962	10.9182	13.8471	0.48979	3.67504	2.87951	2.63263	2.93347
Barbara2	Sucla2_MH_IVFSPEEAK	16.2194	15.3354	15.62	2.59852	4.92779	1.96683	11.9302	21.1792	25.4804	15.7023	20.9236	4.82395	22.3016	24.8006	24.9469	1.61505	2.99652	16.7329	2.42456	4.46352	3.34451	26.2322	24.3034	21.5558	21.0045	7.53704	15.2444	2.90869	3.17673	3.00695	30.9416	32.1269	25.5326	27.2325	26.9915	Sucla2_MH_IVFSPEEAK	15.7249	11.3471	18.9165	12.4673	17.4699	0.260542	4.09265	3.13798	3.26404	3.91068
Barbara2	Suclg1_MH_LIGPNCPGVINPGECK	18.7413	19.198	18.8884	6.64828	11.9175	9.98506	24.3885	33.3069	28.8991	26.0548	24.4854	9.97317	28.6043	31.2792	32.227	2.74222	3.4503	6.00297	5.87973	4.99948	11.9955	12.6963	12.3788	8.88392	8.27464	4.96178	5.99794	4.38045	9.34883	7.1047	24.159	34.2118	21.0664	18.9027	30.1272	Suclg1_MH_LIGPNCPGVINPGECK	18.9425	19.1909	25.4373	7.73039	16.0261	0.134589	4.5295	3.32007	1.16978	3.51531
Barbara3	Acaa2_M_VGVPTETGALTLNR	6.667	5.99957	6.19086	2.99594	2.74069	3.90195	3.82384	5.45826	4.86833	6.48621	5.69342	5.00678	6.74745	5.91849	7.24283	3.76681	8.36402	5.39069	4.04134	4.58536	3.95845	4.74978	5.56152	4.59614	9.30353	5.98295	6.56493	8.29637	4.7046	5.23301	7.11654	6.89916	7.15919	5.86693	7.60086	Acaa2_M_VGVPTETGALTLNR	6.28581	3.96484	6.18253	5.43176	6.54245	0.198435	0.428476	0.32797	0.599658	0.347944
Barbara3	Acadm_MH_ANWYFLLAR	19.7641	19.3283	19.5222	11.6617	13.5001	17.8767	13.9407	15.1263	13.9094	13.6237	16.9584	10.4001	17.8543	14.7892	12.927	16.8822	16.4779	21.9346	23.7137	18.2028	19.5078	14.6381	12.9144	10.8557	15.5031	31.0653	23.5658	26.8053	20.0274	18.6779	22.8024	18.6395	18.997	20.1674	23.6001	Acadm_MH_ANWYFLLAR	19.5382	14.3358	14.4254	17.063	22.4348	0.126056	0.8436	1.11651	1.24575	1.28076
Barbara3	Cpt1b_MH_ALADDVELYCFQFLPFGK	3.08349	3.02523	3.23465	2.71684	3.38555	3.87013	8.2891	13.9786	23.0533	14.1041	9.39283	3.24971	8.78928	18.6304	16.4323	1.78412	2.39164	3.32089	2.18486	2.40331	3.53938	6.96367	9.02464	5.01274	5.27805	2.61671	3.70086	2.44678	2.97174	2.11239	8.43996	10.1456	7.75236	9.87434	11.3409	Cpt1b_MH_ALADDVELYCFQFLPFGK	3.11446	9.2156	11.7664	4.19033	6.14016	0.0624052	3.26509	2.31935	0.747898	1.16995
Barbara3	Decr1_MH_VAFITGGGTGLGK	11.1204	10.7437	11.2282	8.17908	7.03114	10.5745	7.42858	7.9254	8.09529	11.7471	9.64618	8.04252	13.5636	13.0168	11.0155	7.29521	7.13979	10.0368	10.9809	8.94767	10.1265	9.67964	8.13233	7.5502	10.0317	14.9292	15.6203	16.2982	11.3366	10.6597	14.7508	12.9113	12.5799	13.624	13.2353	Decr1_MH_VAFITGGGTGLGK	11.0308	8.20567	11.172	8.99208	13.5945	0.146851	0.506175	0.84853	0.434843	0.576097
Barbara3	Echs1_M_AQFGQPEILLGTIPGAGGTQR	9.03031	8.54851	8.86838	8.96032	7.74491	12.4935	7.31811	7.10556	7.60644	10.4144	8.45323	6.11018	8.79089	8.121	7.60837	9.57044	7.69324	9.77276	10.9675	8.95728	11.1718	7.92392	7.56108	6.88567	9.14582	11.5125	8.5267	12.0362	8.07354	9.54505	8.53659	9.56269	7.4485	6.61991	7.62296	Echs1_M_AQFGQPEILLGTIPGAGGTQR	8.81573	8.53814	8.24968	8.96495	8.94846	0.141554	0.833893	0.578092	0.458593	0.551601
Barbara3	Eci1_M_NPAHYAEYWK	11.5035	14.0509	15.7312	10.0817	11.0607		13.7251	15.5355	14.0253	13.2861	16.9692		20.1712	17.9537	21.3395		7.53237	16.4463	17.2082		11.5498	12.0684	15.0925	11.5961	15.4247	20.8196	16.397	15.6431	12.4087	13.6633	18.3582	19.3842	11.8674	14.1112	14.8662	Eci1_M_NPAHYAEYWK	13.7619	12.8857	17.9439	13.3648	15.7519	1.22895	1.00543	1.39885	1.14655	0.943991
Barbara3	Eci1_M_WLAIPDHSR	29.5526	12.1135	34.637	7.54693	9.04911		32.3049	10.926	9.65346	11.8748	8.49101		13.1485	15.1438	13.379	26.4132	4.88723	7.39161	6.36477	19.5816	7.42121	8.25374	9.59056	17.565	11.3643	11.7956	8.9542	31.642	7.54437	8.97678	13.2458	43.0984	57.2156	16.3652	11.689	Eci1_M_WLAIPDHSR	25.4344	13.8961	12.4074	11.8833	21.0527	6.82023	4.63418	1.10912	2.21322	5.41282
Barbara3	Etfa_MH_LLYDLADQLHAAVGASR	26.0515	25.2291	24.1914	21.6575	19.484	15.758	13.2969	18.7786	20.341	33.4602	34.8812	20.5454	22.4532	24.4648	27.3265	12.4823	13.9148	31.6308	18.1218	20.4083	22.0983	19.8671	17.6821	21.1922	25.3922	37.0913	28.1751	25.2257	24.2203	15.8205	27.7312	40.0428	23.7468	21.999	26.5487	Etfa_MH_LLYDLADQLHAAVGASR	25.1573	18.2193	27.1885	20.279	27.0601	0.538167	1.27178	2.39794	1.73854	2.22482
Barbara3	Etfa_MH_TIYAGNALCTVK	11.6575	10.7305	10.9981	8.60529	9.05154	10.0188	8.65094	11.356	12.3589	15.7383	14.2279	11.2916	12.929	12.5465	15.7164	4.33019	5.5543	9.88171	9.83688	10.2911	12.9947	9.97895	8.75871	8.20222	9.53434	12.8707	11.7079	10.3185	13.5974	9.67479	14.6739	19.6624	12.9376	12.2865	14.9815	Etfa_MH_TIYAGNALCTVK	11.1287	10.0069	13.7416	8.93631	13.2711	0.275456	0.634237	0.735172	0.779459	0.889346
Barbara3	Etfb_M_AGDLGVDLTSK	14.2028	12.5423	13.4294	9.78596	8.37687	9.15259	7.06178	9.44564	12.9747	16.2425	13.2105	12.3706	13.9764	13.6565	16.5928	8.51995	8.90715	17.1017	11.9779	12.6982	14.739	13.3092	12.1475	13.2455	16.0275	19.5114	19.2165	18.0319	14.9514	11.8453	17.227	20.7409	16.4056	14.5094	14.4806	Etfb_M_AGDLGVDLTSK	13.3915	9.46625	14.3416	12.8674	16.692	0.479728	0.805776	0.693988	0.867169	0.875938
Barbara3	Etfb_M_VSVISVEEPPQR	19.6041	17.3924	17.5887	14.0001	11.8732	14.4856	9.89421	13.0672	15.9699	23.0555	20.1603	15.8083	19.5155	18.5231	21.1687	11.3904	10.7178	18.709	14.5185	17.278	18.1286	16.1325	16.7125	15.8838	20.6246	24.7961	22.3291	20.9315	16.9746	13.0303	20.9912	26.1237	20.3519	18.5185	20.1305	Etfb_M_VSVISVEEPPQR	18.1951	13.215	19.7052	16.0096	20.4177	0.706779	0.869291	1.0032	0.98191	1.18367
Barbara3	Hadh_M_LLVPYLIEAVR	20.069	19.9557	17.0663	4.93038	9.32072	11.7768	15.1373	15.9581	16.1972	22.7564	15.2096	12.3239	11.9372	11.0701	16.798	12.3365	15.8941	23.0845	19.6589	19.867	22.7402	17.1903	11.3949	9.79152	11.543	31.9182	26.598	27.1938	26.1722	13.076	25.3574	28.7119	16.7425	23.3992	29.5124	Hadh_M_LLVPYLIEAVR	19.0303	12.2201	15.0159	16.3501	24.8682	0.98256	1.82613	1.78349	1.5535	1.83674
Barbara3	Hadh_MH_LVEVIK		17.8215	18.6017		8.06319			9.88446	21.3809	27.4465	32.2414		27.6354	29.0538	30.6276		17.0572	20.9975	17.8457		24.9821	20.7524	18.2378		28.255	32.9486	30.2557		42.3925	13.2708	23.7607			29.5755	25.8025	Hadh_MH_LVEVIK	18.2116	13.1095	29.4009	21.1611	28.2866	0.3901	4.16898	0.911878	1.55455	3.37489
Barbara4	ENO1_HM_VNQIGSVTESLQACK	45.1653	43.2974	52.49	82.0791	77.1518	89.4772	62.2616	35.0456	40.8866	53.9955	41.534	35.5525	49.6749	49.4212	34.1316	31.5918	28.4496	28.5005	55.4535	40.4779	63.2911	24.1648	23.4954	21.2586	21.0754	38.2096	33.0686	43.5022	46.9848	60.5942	29.8618	30.5712	30.6904	30.153	28.0926	ENO1_HM_VNQIGSVTESLQACK	46.9842	64.4837	44.0516	33.7759	37.1728	2.80518	9.17081	3.34821	4.67024	3.28904
Barbara4	ENO3_HM_VNQIGSVTESIQACK	1014.02	1028.41	1019.89	1665.66	1678.08	1605.68	1465.59	1107.22	1270.04	946.236	910.144	787.75	1240.17	1079.85	1077.67	542.136	777.182	536.587	991.721	684.094	1148.66	703.393	677.422	558.856	584.678	714.399	581.672	695.541	726.432	967.04	780.313	856.561	707.382	824.691	798.897	ENO3_HM_VNQIGSVTESIQACK	1020.78	1465.38	1006.97	720.473	765.293	4.17738	95.1262	64.7589	64.4447	33.3251
Barbara4	GPI_HM_TFTTQETITNAETAK	165.052	157.222	165.394	221.206	191.564	215.256	165.41	138.587	155.508	118.663	116.887	112.574	158.07	146.697	147.619	171.071	167.395	126.541	159.611	149.153	163.813	150.987	136.128	121.723	140.256	163.973	141.322	165.384	106.327	142.837	130.852	132.312	130.796	132.755	117.998	GPI_HM_TFTTQETITNAETAK	162.556	181.255	133.418	148.668	136.456	2.66882	13.654	7.98163	5.42726	5.77469
Barbara4	GPI_HM_VFEGNRPTNSIVFTK	151.053	150.163	159.447	186.145	174.54	175.163	176.529	133.929	167.379	124.275	127.948	106.481	151.259	141.414	145.281	170.659	182.354	141.692	172.663	186.628	167.083	169.585	140.911	119.497	127.398	176.643	161.759	179.964	118.621	163.671	144.657	139.86	147.656	148.574	132.458	GPI_HM_VFEGNRPTNSIVFTK	153.554	168.948	132.776	157.847	151.386	2.95744	7.42049	6.73209	7.43966	6.09633
Barbara4	HK2_HM_LDESFLVSWTK	10.9765	11.4877	12.0766	11.3809	15.5283	7.49674	14.8494	17.7491	18.4027	14.9722	14.8782	7.96664	15.5904	14.6387	14.6194	7.41684	9.70543	16.8844	7.54097	7.95655	8.19533	13.64	15.7327	13.1228	13.9701	12.5185	10.3838	6.64884	5.85565	9.97411	12.4143	15.9017	14.8235	14.6922	14.0593	HK2_HM_LDESFLVSWTK	11.5136	14.2345	13.7776	11.4165	11.7272	0.317853	1.68641	1.17107	1.15083	1.09283
Barbara4	PFKM_HM_VLVVHDGFEGLAK	88.8927	81.4709	82.0667	30.1402	47.5825	27.8558	67.5659	84.5686	108.628	99.5202	102.922	59.4537	96.2362	97.6137	95.0239	12.0419	40.533	86.6763	17.9077	65.3106	46.2847	97.3754	92.2755	76.1013	118.323	63.6972	93.6632	40.2334	41.8791	87.5818	96.8985	106.068	85.5582	80.4819	86.7967	PFKM_HM_VLVVHDGFEGLAK	84.1434	61.0569	91.795	65.283	78.2858	2.38085	13.0358	6.56624	11.155	7.11616
Barbara4	PGAM1_HMmc_FSGWYDADLSPAGHEEAK	4.824	5.0088	5.20168	5.37836	4.22277	6.24559	4.79405	4.6135	4.27076	5.84847	4.82521	3.07316	4.8211	5.67388	5.52731	3.76698	3.79517	3.37443	4.23787	3.47555	4.48767	3.12829	3.96245	4.19355	4.09797	4.87381	4.94914	6.34124	3.27823	4.13543	4.55132	4.78861	4.73023	3.34306	4.20813	PGAM1_HMmc_FSGWYDADLSPAGHEEAK	5.01149	4.92084	4.96152	3.85199	4.51992	0.109034	0.315421	0.417073	0.13525	0.277206
Barbara4	PGAM2_HM_FCGWFDAELSEK	678.292	687.27	667.208	1547.92	1918.39	1951.01	1779.92	1610.47	1552	1463.23	1633.85	1200.28	1646.65	1420.2	1446.67	483.29	627.991	733.013	871.251	595.334	1011.01	622.304	755.02	641.602	587.054	607.67	490.853	691.407	810.204	770.739	775.756	800.731	717.883	900.967	971.583	PGAM2_HM_FCGWFDAELSEK	677.59	1726.62	1468.48	692.787	753.779	5.80182	74.3604	66.797	48.8717	43.5786
Barbara4	PGK1_HM_ALESPERPFLAILGGAK	206.942	187.484	200.407	300.688	330.847	194.8	262.29	207.609	220.707	163.447	188.53	126.399	212.049	193.697	184.53	165.164	171.709	167.305	161.616	162.024	164.974	183.777	170.738	134.761	156.572	173.16	155.592	168.266	113.45	195.11	159.807	145.037	150.085	166.717	140.383	PGK1_HM_ALESPERPFLAILGGAK	198.277	252.823	178.109	163.864	156.761	5.71705	22.2941	12.1568	3.98424	6.91842
Barbara4	PGK1_HM_ITLPVDFVTADK	40.3915	39.897	39.892	100.768	61.0885	44.9526	44.0471	31.0052	34.7604	29.8297	32.32	26.4177	71.1574	51.2178	39.2896	31.593	26.0899	26.4822	25.164	22.8893	25.8985	27.4227	42.5114	40.4741	40.3502	31.2942	25.8753	27.2672	14.0681	26.0473	20.5224	19.7547	37.5705	27.4993	15.2964	PGK1_HM_ITLPVDFVTADK	40.0601	52.7703	41.7053	30.8876	24.5195	0.165693	10.5012	6.89583	2.34072	2.28474
Barbara5	LDHA_M_FIIPNIVK	1727.34	1647.24	1684.37	1103.3	1724.24	1630.97	1851.94	1823.63	1968.97	1494.12	1198.31	1105.08	1118.81	1047.18	1542.3	1340.26	1814.76	1405.55	1838.05	1710.19	1693.03	1587.96	1022.32	760.653	915.695	1693.25	1594.71	1917.12	1447.68	1967.19	1724.13	1641.33	1116.78	1533.94	1806.6	LDHA_M_FIIPNIVK	1686.32	1683.84	1250.97	1408.85	1644.27	23.144	125.24	86.9962	123.383	77.8446
Barbara5	LDHB_HM_IVVVTAGVR	33.4787	29.7936	34.9751	8.56673	10.9712	37.2923	11.5796	20.1496	17.3409	24.5366	20.8378	11.0566	21.8295	18.8767	24.7414	25.1212	25.719	35.9695	35.0789	24.6051	31.3963	22.0902	22.0651	25.2234	25.2948	47.2643	26.0466	32.2466	31.0707	34.4175	32.9358	39.7972	31.0846	23.1241	24.4421	LDHB_HM_IVVVTAGVR	32.7492	17.65	20.3131	27.2563	32.2429	1.5396	4.30552	2.06373	1.59798	2.29259
Barbara6	AGL_HM_SGSLAVDNADPILK	9.252	9.56716	9.33205	8.25354	9.24503	9.35105	12.1708	11.4212	11.5755	8.55478	8.18626	7.1561	11.793	10.7325	10.4725	7.89429	9.10784	8.06832	7.45953	8.81448	8.85974	10.6647	9.53113	8.08842	10.247	10.3786	8.80239	8.97133	6.705	6.77233	9.91082	8.95002	9.62884	9.96221	8.62834	AGL_HM_SGSLAVDNADPILK	9.38374	10.3362	9.48252	8.87355	8.87099	0.0945767	0.647491	0.726498	0.330133	0.398538
Barbara6	AGL_HM_VSLDPHAQVAVGILR	14.0546	13.6489	14.1686	10.8594	12.3189	13.6564	15.8367	14.1452	15.1752	12.211	10.6484	8.24531	15.776	14.7943	12.1678	8.6091	11.3764	11.8541	9.55231	10.5522	11.6439	12.236	11.7517	9.66673	12.2798	14.0848	12.2628	12.4852	8.96536	9.22702	11.1931	9.51302	11.2938	12.4139	11.4709	AGL_HM_VSLDPHAQVAVGILR	13.9574	13.6653	12.3071	10.9522	11.291	0.1577	0.7508	1.118	0.405298	0.519707
Barbara6	GYS1_HM_GADVFLEALAR	6.27814	6.02398	6.12047	1.80879	1.8865	2.59895	4.47342	7.35357	7.96355	4.93564	6.9967	3.966	6.12542	7.46191	6.90253	2.47688	2.3367	4.7169	2.27507	4.1018	3.07566	7.87907	7.59461	6.20783	9.25582	5.63227	4.62263	3.90478	2.87123	1.83918	6.5557	6.64396	7.80468	6.83711	7.79862	GYS1_HM_GADVFLEALAR	6.14086	4.34746	6.0647	4.99203	5.45102	0.0740755	1.12082	0.553948	0.816944	0.653421
Barbara6	GYS1_HM_GHFYGHLDFNLDK	5.5492	5.2138	4.30225	1.76595	2.25845	2.31727	5.57963	7.99376	8.17124	4.33306	7.81217	2.80851	6.09892	6.59335	5.81236	2.54195	1.94534	5.07179	2.86846	3.83093	4.07372	6.86822	7.82845	6.25556	9.73838	5.07044	4.77083	3.17548	3.01236	1.88067	6.72456	5.35895	7.25996	6.09901	5.08629	GYS1_HM_GHFYGHLDFNLDK	5.02175	4.68105	5.57639	5.10228	4.84385	0.372552	1.20992	0.720386	0.799728	0.540052
Barbara6	PGM1_H_IALYETPTGWK	72.7271	72.0474	71.0428	91.3919	91.622	48.5336	88.0936	81.9782	86.1499	65.3128	63.9149	48.9532	89.2931	84.2467	77.8445	38.538	49.0427	58.841	44.3057	56.1559	52.6589	71.7735	65.2782	54.2255	64.5354	63.5918	63.3513	52.2089	34.2568	46.0585	65.4144	62.1176	61.9657	72.5806	64.0247	PGM1_H_IALYETPTGWK	71.9391	81.2949	71.5942	55.5355	58.557	0.489243	6.71357	6.11949	3.19387	3.54843
Barbara6	PYGM_HM_HLQIIYEINQR	291.416	335.225	284.652	377.054	396.199	295.244	303.615	343.556	340.064	228.235	242.934	210.517	398.478	304.524	259.33	265.432	273.872	229.241	296.646	262.007	295.546	305.972	280.907	228.541	288.399	311.279	262.392	309.458	191.703	286.488	256.228	214.356	231.718	298.258	275.586	PYGM_HM_HLQIIYEINQR	303.765	342.622	274.003	272.656	263.747	15.851	16.1551	28.1255	8.51366	12.8716
Barbara6	UGP2_HM_NENTFLDLTVQQIEHLNK	14.2157	13.8811	14.8004	2.58307	5.57692	2.80955	16.3344	27.7517	33.0567	17.1655	26.3082	8.92644	21.5466	23.4541	23.3954	1.97738	2.2455	24.412	3.52604	11.3164	7.40651	32.9825	29.6158	24.4687	29.6434	14.6723	20.5886	7.70191	5.05348	2.19945	20.4682	25.1163	27.2694	23.7053	20.977	UGP2_HM_NENTFLDLTVQQIEHLNK	14.2991	14.6854	20.1327	16.7594	16.7752	0.268631	5.42039	2.55733	3.99146	2.80903
Barbara6	UGP2_HM_TLDGGLNVIQLETAVGAAIK	13.6391	13.8458	13.8315	5.01225	8.98322	6.13043	20.2012	40.9935	57.9525	40.0451	58.1064	14.8499	40.944	45.0719	39.994	3.13822	2.73905	37.0174	4.35655	14.102	9.23577	41.7438	40.4799	33.1182	43.8735	16.8306	30.4461	11.124	6.50144	3.24173	30.7539	37.0003	35.398	33.9232	29.7916	UGP2_HM_TLDGGLNVIQLETAVGAAIK	13.7721	23.2122	39.8352	22.9804	23.5011	0.0666407	8.86495	5.73533	5.59031	4.04133
Issues with quantification (endogenous near LOD-> would need remeasurement with lower standard amount for accurate quantification)
Barbara1	Cox5a_MH_IIDAALR		3.01797	2.61148	0.0160333	1.30888			4.69606	3.23308	1.99048	2.26444		2.32941	4.31174	3.06459		1.31614	1.65381	0.989494		0.93622	5.24903	5.16453	2.19984	2.85343	1.02348	1.97038	0.802465	0.84108	1.17288	5.82232			3.51762	4.31529	Cox5a_MH_IIDAALR
Barbara1	Gsr_M_LNTIYQNNLTK	1.8501	1.82536	1.77244	1.75788	2.00446	2.30038	1.72938	1.94327	1.58413	1.79173	1.71543	1.11142	2.13146	1.92219	1.90588	2.2279	2.27791	2.14242	2.32784	2.09908	2.33753	2.14643	1.89705	2.45117	2.16668	2.7012	2.17844	2.82381	1.87124	2.69715	2.16586	2.22465	1.82071	2.0355	2.07044	Gsr_M_LNTIYQNNLTK
Barbara6	PGD_HM_AGQAVDDFIEK	1.99635	2.863	2.4149	2.1131	1.90226	2.56217	2.87398	1.97052	2.23169	2.752	2.19485	1.73772	2.72858	3.04729	2.98669	2.54473	2.32117	2.26206	2.27693	2.55644	3.05901	2.36189	2.64505	2.52665	2.94224	3.22328	3.04303	4.47378	2.47571	2.25033	3.81327	3.87575	2.84672	2.75201	3.46052	PGD_HM_AGQAVDDFIEK

## Sheet: Low abundance targets
Peptide	Selection		P1 amount (fmol/ug total protein)	P2 amount (fmol/ug total protein)	P3 amount (fmol/ug total protein)	P4 amount (fmol/ug total protein)	P5 amount (fmol/ug total protein)	A1 amount (fmol/ug total protein)	A2 amount (fmol/ug total protein)	A3 amount (fmol/ug total protein)	A4 amount (fmol/ug total protein)	A5 amount (fmol/ug total protein)	A6 amount (fmol/ug total protein)	A7 amount (fmol/ug total protein)	A8 amount (fmol/ug total protein)	A9 amount (fmol/ug total protein)	A10 amount (fmol/ug total protein)	A11 amount (fmol/ug total protein)	A12 amount (fmol/ug total protein)	B1 amount (fmol/ug total protein)	B2 amount (fmol/ug total protein)	B3 amount (fmol/ug total protein)	B4 amount (fmol/ug total protein)	B5 amount (fmol/ug total protein)	B6 amount (fmol/ug total protein)	B7 amount (fmol/ug total protein)	B8 amount (fmol/ug total protein)	B9 amount (fmol/ug total protein)	B10 amount (fmol/ug total protein)	B11 amount (fmol/ug total protein)	B12 amount (fmol/ug total protein)	B13 amount (fmol/ug total protein)	B14 amount (fmol/ug total protein)	B15 amount (fmol/ug total protein)	B16 amount (fmol/ug total protein)	B17 amount (fmol/ug total protein)	B18 amount (fmol/ug total protein)	B19 amount (fmol/ug total protein)	B20 amount (fmol/ug total protein)	Selection
			P1	P2	P3	P4	P5	A1	A2	A3	A4	A5	A6	A7	A8	A9	A10	A11	A12	B1	B2	B3	B4	B5	B6	B7	B8	B9	B10	B11	B12	B13	B14	B15	B16	B17	B18	B19	B20	Sample ID	Average					SEM
	ProteinID_M(mouse)H(human)_peptideselection		Pool	Pool	Pool	Pool	Pool	Young LFD	Young LFD	Young LFD	Young LFD	Young LFD	Young LFD	Young HFD	Young HFD	Young HFD	Young HFD	Young HFD	Young HFD	Old LFD	Old LFD	Old LFD	Old LFD	Old LFD	Old LFD	Old LFD	Old LFD	Old LFD	Old LFD	Old HFD	Old HFD	Old HFD	Old HFD	Old HFD	Old HFD	Old HFD	Old HFD	Old HFD	Old HFD	Sample Description	Pool (n=3)	Young LFD (n=6)	Young HFD (n=6)	Old LFD (n=10)	Old HFD (n=10)	Pool (n=3)	Young LFD (n=6)	Young HFD (n=6)	Old LFD (n=10)
EFAAGYNVK	Gpx4_MH_EFAAGYNVK		1.48599	0.966665	0.902197	1.00251	0.93855	1.14514	1.33201	1.16694	1.16798	1.40277	1.85054	1.38667	1.5105	1.45792	1.72979	1.65776	2.26036	1.09414	1.2847	1.36888	1.18776	2.27148	1.75393	2.31343	1.91253	1.64439	1.94589	1.32215	1.70102	2.75261	1.299	1.54846	2.34686	2.19219	1.63542	2.04251	1.88998	Gpx4_MH_EFAAGYNVK	1.05918	1.34423	1.66717	1.67771	1.87302	0.107966	0.109857	0.129473	0.138288
YAECGLR	Gpx4_MH_YAECGLR		0.722709	0.617707	0.65211	0.673996	0.775617	1.13281	0.992768	0.961346	0.902541	1.20429	1.28349	0.997362	1.17906	0.745989	1.21257	1.66222	1.77166	0.64121	0.730078	0.809472	0.805943	0.883732	1.01836	1.18894	1.44146	1.19534	1.21924	0.668354	0.816019	0.88754	0.748892	1.04411	1.3831	1.6149	1.1112	1.05054	1.12659	Gpx4_MH_YAECGLR	0.688427	1.07954	1.26148	0.993377	1.04512	0.027664	0.0613252	0.159745	0.0820414
AAYFGIYDTAK	Slc25a5_MH_AAYFGIYDTAK		0.537105	0.556065	0.523474	0.580295	0.604203	0.279125	0.417944	0.225914	0.739595	1.31794	1.37793	1.03913	0.97165	0.300645	0.961668	3.1425	2.10053	0.360371	0.564183	0.630447	0.352929	0.352929	0.557555	2.24989	1.13064	1.2707	1.07006	0.489851	0.882289	0.456871	0.379098	0.395066	1.52264	1.32235	1.64992	1.90303	1.22581	Slc25a5_MH_AAYFGIYDTAK	0.560228	0.726408	1.41935	0.853971	1.02269	0.0145592	0.209783	0.417901	0.188945
SPYSGLVAGLHR	Ucp3_M_SPYSGLVAGLHR		0.241216	0.197667	0.226771	0.254643	0.194254	0.0976585	0.0802546	0.0525093	0.218158	0.292057	0.512272	0.428841	0.354292	0.196797		0.672861	0.377587	0.0677355	0.152285	0.0860523	0.065698	0.0576782	0.0946555	0.544921	0.423666	0.381398	0.416821	0.161322	0.264711	0.101086	0.255157	0.0218089	0.665071	0.600894	0.527872	0.715649	0.860755	Ucp3_M_SPYSGLVAGLHR	0.22291	0.208818	0.406076	0.229091	0.417433	0.0118646	0.0712782	0.0771308	0.0598698
AVPLAGFGYGLPISR	Pdk1_MH_AVPLAGFGYGLPISR		0.229888	0.2159	0.240067	0.293433	0.238164	0.0319292	0.0875428	0.0594732	0.139155	0.693112	0.758647	0.305303	0.696042	0.0608125	0.486204	0.78001	0.600948	0.0489409	0.0599872	0.333846	0.0447926	0.0413267	0.0733149	0.685354	0.734065	0.482762	0.499341	0.0993092	0.279366	0.0826309	0.0655291	0.0604728	0.82222	0.654422	0.719067	0.690644	0.824049	Pdk1_MH_AVPLAGFGYGLPISR	0.24349	0.294976	0.48822	0.300373	0.429771	0.0131921	0.137291	0.109114	0.0891477
EISLLPDNLLR	Pdk1_MH_EISLLPDNLLR		0.27354	0.294396	0.27078	0.273783	0.265904	0.054087	0.060061	0.0556752	0.166124	0.737253	0.793179	0.310894	0.783086	0.0678105	0.553487	0.79001	0.691928	0.0511651	0.0645458	0.349259	0.0523662	0.0922741	0.112621	0.815252	0.855985	0.574719	0.596525	0.0970335	0.313756	0.0803299	0.0832782	0.0530017	0.945829	0.896463	0.858703	0.835241	0.870316	Pdk1_MH_EISLLPDNLLR	0.275681	0.311063	0.532869	0.356471	0.503395	0.00488903	0.144838	0.118323	0.103574
AVVVNAAQLASYSQSK	Slc25a11_MH_AVVVNAAQLASYSQSK		3.09345	3.83153	3.6556	3.16657	2.88401	3.35589	3.80973	3.08287	4.30045	6.38895	5.61563	4.72987	5.20849	3.25876	13.377	12.0568	9.23492	3.33789	1.95153	3.25399	1.98424	2.25005	4.29777	5.40509	11.977	8.8302	8.90299	2.98099	4.3939	3.48191	2.6124	1.90595	4.8568	5.37543	7.02525	5.7486	4.12549	Slc25a11_MH_AVVVNAAQLASYSQSK	3.32623	4.42559	7.97763	5.21908	4.25067	0.178753	0.53582	1.7113	1.10816
GIYTGLSAGLLR	Slc25a11_MH_GIYTGLSAGLLR		3.74068	4.27768	4.10748	3.45577	3.72022	1.0104	1.50819	1.06574	4.23633	7.12363	9.88566	6.78118	6.75539	1.4944	4.23409	7.3769	7.51736	0.923373	2.00039	4.56339	1.27977	1.57157	2.07854	9.40008	10.3473	7.29051	8.91516	2.35284	4.70829	2.64596	0.998745	1.07821	9.22616	8.04977	12.2148	10.3068	9.86107	Slc25a11_MH_GIYTGLSAGLLR	3.86037	4.13832	5.69322	4.83701	6.14426	0.147118	1.5066	0.970108	1.1935
NQAADQITK	Suclg2_M_NQAADQITK		0.24759	0.272608		0.168623		0.237244	0.373637	0.272254	0.437585	0.46585	0.418725	0.501018	0.558923	0.34516	0.569732	0.535337	0.510731	0.184939	0.264693	0.432913	0.264474		0.497967	0.354308	0.416264	0.290315	0.561686	0.518588	0.476384	0.255391	0.304009	0.250209	0.575527		0.466315	0.418552	0.454835	Suclg2_M_NQAADQITK	0.229607	0.367549	0.503483	0.363062	0.413312	0.0313356	0.0379845	0.0334674	0.0411388
VPLVVR	Suclg2_MH_VPLVVR		0.987961	0.953393	0.791322	0.920022	0.906372	0.905387	1.01689	0.772361	1.35724	1.70566	1.06746	1.76717	1.7158	1.09819	2.34963	1.53739	1.40062	0.75456	1.23039	1.64646	0.847268	1.78632	0.987707	1.53738	1.6571	1.57761	2.47623	1.66748	2.0967	1.70771	1.23461	1.1859	2.93813	1.39349	1.67865	1.4977	1.74486	Suclg2_MH_VPLVVR	0.911814	1.1375	1.6448	1.4501	1.71452	0.0332735	0.138774	0.171925	0.162636
ITEIYEGTSEIQR	Acads_MH_ITEIYEGTSEIQR		6.41993	5.89596	5.71977	6.47342	5.89669	7.78059	6.92617	9.82169	8.34519	8.00668	7.81192	11.4717	9.67138	5.13359	10.3859	8.90401	7.34862	8.86344	7.93332	8.35623	9.31007	7.74811	8.10904	6.56026	6.53631	6.75045	10.3729	13.0769	12.5667	9.3635	7.97241	5.46863	8.65634	11.6833	11.2288	11.2798	12.5358	Acads_MH_ITEIYEGTSEIQR	6.08116	8.11537	8.81919	8.05401	10.3832	0.152899	0.391344	0.930409	0.395061
LVIAGHLLR	Acads_MH_LVIAGHLLR		4.84152	5.53911	4.33644	5.03815	4.53309	3.58028	4.10451	5.48777	5.39118	5.14373	4.57878	7.52622	7.44456	4.18083	5.5074	4.28322	4.74901	7.21186	6.59169	9.53736	8.87136	4.87591	5.50971	4.3134	3.76333	5.56436	6.73142	9.19843	9.60932	7.59021	7.63732	3.95472	6.62103	11.6932	8.47266	8.84097	8.09604	Acads_MH_LVIAGHLLR	4.85766	4.71437	5.61521	6.29704	8.17139	0.209073	0.311825	0.621612	0.594138
IFEGANDILR	Acadvl_M_IFEGANDILR		1.12106	1.22698	1.21693	1.18393	1.26616	0.433508	0.460655	0.760795	0.70102	1.8797	1.71203	2.1687	2.77501	0.92311	1.25538	3.3219	3.41755	0.630356	1.06576	1.00461	0.630713	0.797965	0.975611	2.28331	2.54271	1.74099	1.94662	1.52922	2.42543	1.47636	1.18894	0.585642	3.93125	6.09001	2.5424	2.29434	2.68556	Acadvl_M_IFEGANDILR	1.20301	0.991283	2.31027	1.36186	2.47492	0.0243273	0.260692	0.429049	0.223142
FFEEVNDPAK	Acadvl_MH_FFEEVNDPAK		0.94763	0.785166	1.0516	0.941817	0.970193	0.368906	0.335102	0.613604	0.568325	1.55321	1.25301	1.67769	2.58115	0.600461	1.19483	2.00763	2.96981	0.524879	0.516815	1.0298	0.568671	0.592588	1.07696	2.12162	2.86521	1.42625	1.68444	1.1002	2.0253	1.18458	0.8215	0.440159	2.63403	4.30192	2.1235	1.56292	1.64848	Acadvl_MH_FFEEVNDPAK	0.939282	0.782026	1.8386	1.24072	1.78426	0.0432433	0.205019	0.357441	0.250017
SEYNDQLTR	Cpt2_MH_SEYNDQLTR		0.171436	0.163215	0.164428	0.138733	0.152092	0.0662197	0.0892087	0.133385	0.116865	0.200323	0.207267	0.289725	0.3112	0.116721	0.213851	0.296614	0.453752	0.0923085	0.119485	0.212072	0.0764052	0.141342	0.11751	0.335736	0.401505	0.318679	0.234504	0.136607	0.354601	0.188391	0.176882	0.10508	0.357361	0.534659	0.361411	0.456563	0.368029	Cpt2_MH_SEYNDQLTR	0.157981	0.135545	0.280311	0.204955	0.303958	0.0057234	0.0235563	0.0456687	0.0361794
LQINAQNCVHCK	Etfdh_MH_LQINAQNCVHCK		0.33558	0.131606	0.243962	0.358322	0.261864	0.230201	0.0927918	0.164891	0.328509	0.506499	0.591381	0.526349	0.519877	0.411933	0.266994	0.52026	0.805166	0.263428	0.155042	0.195019	0.227577	0.168684	0.251395	0.491623	0.516757	0.230518	0.131872	0.19575	0.284889	0.262586	0.434395	0.262133	0.767127	0.945585	0.945258	0.627786	0.770143	Etfdh_MH_LQINAQNCVHCK	0.266267	0.319045	0.50843	0.263192	0.549565	0.0399554	0.0800505	0.0721682	0.0423572
NLSIYDGPEQR	Etfdh_MH_NLSIYDGPEQR		0.572342	0.504859	0.444813	0.459558	0.481554	0.259319	0.263848	0.260949	0.508008	0.680411	0.890828	0.991702	0.949517	0.419467		1.0142	1.01522	0.357638	0.619885	0.763301	0.420805	0.632022	0.505539	1.17873	1.47312	0.88552	1.26495	0.682361	1.53502	0.788152	0.554006	0.428405	1.39628	1.24525	1.69514	1.33837	1.66858	Etfdh_MH_NLSIYDGPEQR	0.492625	0.477227	0.87802	0.810151	1.13315	0.0223679	0.108488	0.115255	0.120516
DGPGFYTTR	Hadha_MH_DGPGFYTTR		1.50723	1.49106	1.48984	1.5037	1.48015	0.393783	0.503061	0.443802	0.862552	2.37378	2.71656	2.13727	2.83002	1.12782	2.14819	3.40038	3.86381	0.621499	0.539183	2.30801	0.840647	0.82461	0.83114	4.0426	4.38446	3.20855	3.36827	1.55764	3.29064	1.60298	0.966279	0.924571	5.94075	5.71936	6.07865	4.53623	4.92613	Hadha_MH_DGPGFYTTR	1.4944	1.21559	2.58458	2.0969	3.55432	0.00493015	0.428083	0.403108	0.486686
DQLLLGPTYATPK	Hadhb_MH_DQLLLGPTYATPK		3.445	3.4453	3.30139	3.83679	4.02877	1.08993	1.18638	1.0021	2.14579	6.30386	6.10161	5.46548	8.0965	1.87593	4.00095	9.10383	10.3032	1.37046	1.14522	4.87289	2.10023	1.96385	2.14187	9.11204	10.3054	6.83382	8.61327	3.83562	7.7307	2.92687	1.91351	1.72444	13.8343	12.4817	12.4085	13.4443	9.78108	Hadhb_MH_DQLLLGPTYATPK	3.61145	2.97161	6.47432	4.8459	8.00809	0.137182	1.03585	1.32271	1.13079
LAAAFAVSR	Hadhb_MH_LAAAFAVSR		1.95763	1.72531	1.79906	1.81446	1.82651	0.378343	0.574222	0.507325	1.06923	3.12121	3.19547	2.58297	3.3343	0.833789	1.77544	3.12251	4.08808	0.711265	0.890366	3.02474	1.19294	1.29683	1.0745	5.2779	4.34159	2.83612	3.48406	1.83546	4.37266	1.77466	1.42613	1.2228	9.31425	8.83872	6.31024	6.03767	7.9861	Hadhb_MH_LAAAFAVSR	1.82459	1.4743	2.62285	2.41303	4.91187	0.0376253	0.541144	0.476905	0.509551
LDQGGAPLAGTNK	ALDOB_HM_LDQGGAPLAGTNK		0.379576	0.47619	0.511013	0.550976	0.526042	0.565183	0.547178	0.583392	0.566889	0.650905	0.697924	0.689737	0.589121	0.722856	0.561764	0.619152	0.603193	0.668584	0.530271	0.583212	0.542626	0.708755	0.640691	0.551433	0.739092	0.603214	0.699406	0.618459	0.583715	0.812622	1.51275	0.588132	0.706281	0.434626	0.712421	0.492326	0.607688	ALDOB_HM_LDQGGAPLAGTNK	0.488759	0.601912	0.63097	0.626728	0.706902	0.0298624	0.0241751	0.0253959	0.0238225
VNQIGSVTEAIQACK	ENO2_HM_VNQIGSVTEAIQACK		0.250938	0.302403	0.292088	0.340399	0.498644	0.48574	0.50693	0.803341	0.450955	0.495136	0.312621	0.359892	0.412572	0.464026	0.44371	0.3906	0.682141	0.371096	0.457972	0.249756	0.369955	0.382018	0.620799	0.439298	0.470595	0.445487	0.505474	0.355442	0.233938	0.401749	0.528712	0.750218	0.534659	0.638988	0.451881	0.228629	0.295918	ENO2_HM_VNQIGSVTEAIQACK	0.336894	0.50912	0.458823	0.431245	0.442013	0.0428725	0.0656527	0.0471548	0.0310389
FLLSESGSGK	HK1_HM_FLLSESGSGK		0.178702	0.191912	0.163206	0.179655	0.157327	0.193024	0.192052	0.299894	0.193574	0.209356	0.173964	0.255925	0.184807	0.289653	0.314723	0.329311	0.29181	0.234372	0.229367	0.229059	0.189292	0.287699	0.342825	0.214097	0.333929	0.261331	0.18901	0.289829	0.330906	0.464147	0.257655	0.314591	0.350132	0.290373	0.272531	0.301226	0.290985	HK1_HM_FLLSESGSGK	0.174161	0.210311	0.277705	0.251098	0.316237	0.00620192	0.0184928	0.0211972	0.0173208
HIDLVEGDEGR	HK1_HM_HIDLVEGDEGR		0.176137	0.231934	0.176805	0.220188	0.198334	0.18923	0.194764	0.406827	0.376213	0.332031	0.246758	0.326186	0.285146	0.190051	0.312582	0.502675	0.305416	0.270793	0.327019	0.238402	0.212472	0.316766	0.463636	0.330623	0.404172	0.364174	0.160575	0.327042	0.30655	0.550347	0.285777	0.390117	0.609704	0.453698	0.394039	0.304721	0.314785	HK1_HM_HIDLVEGDEGR	0.20068	0.290971	0.320342	0.308863	0.393678	0.0112589	0.0382695	0.0415441	0.0288016
IFDVGTR	PFKFB1_HMiso12_IFDVGTR		0.591657	0.586595	0.587021	0.605062	0.57728	0.39323	0.581028	0.497411	1.31205	1.33385	1.20575	0.761471	0.910623	0.715127	1.39966	1.25522	1.08848	0.62284	0.605802	0.975837	0.601866	0.984194	0.79496	1.46584	1.23056	1.11545	1.1385	1.08487	0.996502	0.840681	0.676265	0.495623	1.23862	1.22951	1.14445	1.2913	1.01424	PFKFB1_HMiso12_IFDVGTR	0.589523	0.88722	1.02176	0.953585	1.00121	0.00453177	0.179922	0.111936	0.0931045
HYFIEVNSR	PC_HM_HYFIEVNSR		1.97453	1.65787	1.7514	1.65643	2.48241	0.439081	0.939449	1.10971	3.45207	5.53215	3.96671	3.48964	3.37687	1.37213	4.68744	4.77368	2.80747	1.10055	2.38961	2.69978	0.830879	3.42132	3.15379	4.56455	2.87906	2.94914	4.57997	2.56655	3.79298	1.70208	3.82028	1.47606	5.91511	4.5685	2.71402	3.28869	4.30915	PC_HM_HYFIEVNSR	1.90453	2.57319	3.41787	2.85687	3.41534	0.155674	0.833368	0.516866	0.390631
FLWPGFGENSR	PCK1_HM_FLWPGFGENSR		1.01511	1.53655	1.11261	1.08978	1.98024	1.50502	2.24672	2.79564	2.65681	1.66436	1.54088	3.34068	2.59976	1.61163	2.04411	2.98524	1.50019	1.27802	2.24712	1.89421	2.27951	2.72391	3.33035	1.77334	1.35368	1.02201	1.54749	1.99852	2.92888	2.71271	2.1455	1.82589	2.43258	2.5245	1.91382	2.36016	2.5377	PCK1_HM_FLWPGFGENSR	1.34686	2.06824	2.34693	1.94497	2.33803	0.182781	0.235643	0.305954	0.22523
EAYPEEAYIADLDAK	ACLY_HM_EAYPEEAYIADLDAK		0.614911	0.716918	0.681023	0.966351	1.08619	1.03722	0.870576	0.457527	1.89664	3.14963	1.62224	1.23763	1.24179	0.494912	0.901371	1.39353	1.00109	0.198872	0.254913	1.16789	0.721858	1.40485	1.50914	1.43237	1.07304	0.845338	2.06013	0.590478	1.18643	0.469373	0.769264	0.377491	1.92911	1.80445	0.813453	1.01043	1.57002	ACLY_HM_EAYPEEAYIADLDAK	0.81308	1.50564	1.04505	1.06684	1.05205	0.090565	0.391172	0.131967	0.183213
LFYLALPPTVYEAVTK	G6PD_HM_LFYLALPPTVYEAVTK		2.55318	2.77628	2.26806	2.52733	2.56867	2.92857	2.68097	4.41155	5.39354	5.07321	3.00392	15.6186	5.833	2.69465	5.52018	8.72242	6.93715	2.25502	2.09198	2.36742	2.78804	4.2209	6.31671	2.43585	3.13487	4.13071	5.36162	3.53803	9.61647	12.0645	4.4524	4.243	7.28474	7.50104	4.11312	4.88003	7.32522	G6PD_HM_LFYLALPPTVYEAVTK	2.5387	3.91529	7.55433	3.51031	6.50186	0.0809109	0.486484	1.80272	0.458303
VQPNEAVYTK	G6PD_HM_VQPNEAVYTK		0.184705	0.160226	0.162262	0.184455	0.178471	0.0976069	0.116326	0.160051	0.224142	0.259276	0.193213	0.41549	0.245609	0.128688	0.217685	0.532025	0.374379	0.147639	0.163826	0.202205	0.13637	0.187149	0.281225	0.260583	0.281781	0.245103	0.308817	0.237917	0.465917	0.478816	0.293227	0.171426	0.569876	0.452254	0.278508	0.316204	0.416205	G6PD_HM_VQPNEAVYTK	0.174024	0.175102	0.318979	0.22147	0.368035	0.00534503	0.0254983	0.0604501	0.0195763
NHNDLNSVPQEPYR	GAA_M_NHNDLNSVPQEPYR			0.392009	0.316065	0.369187	0.337995			0.482802	0.574874	0.610611	0.281451	0.404383	0.213596	0.455794	1.04581	0.543055	0.4073	0.519595	0.582526	0.431757	0.71438	0.659978	0.755889	0.657338	0.351907	0.573054	0.455477	0.267511	0.43981	0.793458	0.496287	0.647082	0.575484	0.677412	0.595346	0.609387	0.500181	GAA_M_NHNDLNSVPQEPYR	0.353814	0.487434	0.511657	0.57019	0.560196	0.0167591	0.07375	0.115566	0.0413147
WGYSSTAIVR	GAA_M_WGYSSTAIVR		0.503125	0.536519	0.364355	0.23591	0.261931	0.630131	0.589875	0.778947	0.619561	0.534782	0.542386	0.623035	0.450148					1.01451	1.00362	0.992645	0.805236					0.638927	0.865577	0.756009	0.52922					0.781741	0.608693	0.624696	0.527972	GAA_M_WGYSSTAIVR	0.380368	0.615947	0.536591	0.886752	0.638055	0.0610754	0.0362684	0.0864438	0.0604712
YSLVIIPK	MPC2_HM_YSLVIIPK		0.760793	0.751851	0.761123	0.731163	0.730095	0.234243	0.395923	0.257874	0.930374	1.76902	2.20249	1.4027	1.7286	0.396282	1.57392	2.26034	1.81976	0.329391	0.559879	0.93097	0.342526	0.436811	0.386081	2.1738	2.39807	1.72214	2.08763	0.590029	1.26955	0.61274	0.38535	0.24939	1.96053	1.58174	2.03688	2.04245	1.80098	MPC2_HM_YSLVIIPK	0.747005	0.964987	1.53027	1.13673	1.25296	0.00689134	0.343361	0.25562	0.271302
QFLDFGSSNACEK	PDK2_HM_QFLDFGSSNACEK		0.201263	0.233142	0.221633	0.216737	0.220667	0.0382705	0.0406239	0.0408272	0.0632412	0.664557	0.409926	0.137492	0.596966	0.050081	0.264169	0.482178	0.811526	0.0343745	0.0903247	0.101523	0.0335903	0.00921424	0.0529822	0.569553	0.289273	0.224716	0.188106	0.0154048	0.131827	0.0613227	0.07104	0.0207234	0.61864	0.496148	0.264065	0.274966	0.463293	PDK2_HM_QFLDFGSSNACEK	0.218688	0.209574	0.390402	0.159366	0.241743	0.00514265	0.10877	0.118905	0.0541237
NAPLAGFGYGLPISR	PDK4_HM_NAPLAGFGYGLPISR		1.00318	1.00473	0.975061	0.867848	0.888043	0.0490264	0.0613893	0.0642569	0.209353	1.61884	1.74681	0.96238	3.62559	0.147539	2.41309	3.74522	3.70904	0.100972	0.114912	0.601451	0.0602266	0.153485	0.28469	2.4282	2.13185	1.17121	0.92168	0.20419	1.14882	0.379489	0.182221	0.182383	5.20441	5.01551	4.43634	3.96729	4.28411	PDK4_HM_NAPLAGFGYGLPISR	0.947772	0.624947	2.43381	0.796868	2.50048	0.029167	0.335797	0.63663	0.274986
QLLDFGSENACER	PDK4_HM_QLLDFGSENACER		0.48522	0.467963	0.536543	0.536837	0.445746	0.0596489	0.107526	0.0820157	0.116545	1.05221	1.1914	0.949086	1.45464	0.367319	0.717617	2.38292	3.90557	0.0278666	0.064158	0.119989	0.10402	0.232925	0.132066	0.863309	1.39141	0.56692	0.342229	0.175962	0.426122	0.223738	0.172734	0.161773	2.38496	2.83851	2.34734	1.71638	2.29035	PDK4_HM_QLLDFGSENACER	0.494462	0.434891	1.62953	0.384489	1.27379	0.0183403	0.218115	0.537473	0.139177
TFAYTNHTVLPEALER	PYGL_HM_TFAYTNHTVLPEALER		0.32323	0.234596	0.256216	0.237411	0.311748	0.382114	0.377758	0.514135	0.432255	0.53235	0.40919	0.470413	0.377458	0.439034	0.253552			0.359464	0.215096	0.392494	0.310611	0.286426	0.576259	0.515053	0.399802	0.379698	1.03616	0.542932	0.287766	0.32425	0.260105	0.223274	0.708183	0.518533	0.477116	0.564477	0.521479	PYGL_HM_TFAYTNHTVLPEALER	0.27264	0.4413	0.385114	0.447106	0.442812	0.0187709	0.0272326	0.0479152	0.0733338
Synthetic peptides -> only relative quantification
GAAQNIIPASTGAAK	GAPDH_M_GAAQNIIPASTGAAK	only relative quantification!	5181.23	5041.05	5028.69	5019.23	5192.84	8431.81	5900.18	3380.04	9845.16	10252.3	8568.9	6815.94	8703.22	7380.38	9343.92	9382.44	9036.97	7111.23	10345.8	8930.13	8815.86	7254.76	8558.57	11376.5	9438.26	7844.32	7236.02	9110.02	7911.14	9897.5	6747.91	11555.7	11628.4	9175.95	8987.92	11520.3	9201.39	GAPDH_M_GAAQNIIPASTGAAK	5092.61	7729.74	8443.81	8691.14	9573.61	38.7482	1069.31	443.141	447.103
LISWYDNEYGYSNR	GAPDH_M_LISWYDNEYGYSNR	only relative quantification!	6377.34	6227.81	6230.7	6219.07	6313.7	10608.7	8683.88	4188.98	14460	14781.8	11486.1	11443.2	12262.4	8403.78	9680.59	11391.3	10419.6	7937.13	11853.2	9124.08	12150.3	7413.55	10554.2	9917.84	9384.94	8212.94	10971.5	10904	8425.94	9452.64	6071.58	11070.2	10872	11038.6	10859.8	13307.2	11546.5	GAPDH_M_LISWYDNEYGYSNR	6273.72	10701.6	10600.2	9751.98	10354.8	31.0485	1611.24	571.61	516.239
EGITGLYR	Slc25a20_MHsynt_EGITGLYR	only relative quantification!	0.444342	0.465035	0.406301	0.436245	0.470885	0.117292	0.183023	0.183585	0.322209	0.642409	0.923615	0.9486	0.826213	0.225556	0.745098	1.35529	1.22964	0.15266	0.515671	0.580178	0.149027	0.273889	0.26672	1.13531	1.47185	0.825303	0.977535	0.424751	0.737683	0.373554	0.273294	0.147332	1.75255	1.50392	1.44846	1.4057	1.55553	Slc25a20_MHsynt_EGITGLYR	0.444562	0.395355	0.888399	0.634815	0.962278	0.0115004	0.130728	0.163485	0.143615
Issues with quantification (see comments)
CDENILWLDYK	PKM_HMalliso_CDENILWLDYK	standard below LOD, endogenous present but cannot be quantified	497.735	659.705	649.955	515.408	517.507	901.199	1933.43	1916.64	938.167	964.47	906.623	790.187	537.754	659.158	518.581	727.046	522.446	2305.12	897.337	616.768	783.602	370.565	592.619	610.759	607.984	745.802	578.899	855.636	383.433	412.413	418.412	543.37	710.097	618.06	623.879	629.349	486.142	PKM_HMalliso_CDENILWLDYK
CLAAALIVLTESGR	PKM_HMiso2_CLAAALIVLTESGR	standard below LOD, endogenous present but cannot be quantified	685.615	1024.52	826.299	884.61	924.543	1563.55	2459.09	1324.97	1640.25	1905.54	966.137	744.335	3520.31	547.089	1210.35	1914.6	610.359	1353.81	1331.49	713.297	1691.97	840.038	1403.71	909.698	842.463	888.67	857.723	1033.47	3291.45	3404.41	1414.6	847.854	709.243	1220.91	901.71	1515.33	1263.49	PKM_HMiso2_CLAAALIVLTESGR
SATVPFASVSLIPYCLAR	G6PC_M_SATVPFASVSLIPYCLAR	standard below LOD, endogenous present but cannot be quantified	54.5881	7.576	46.0702	18.9101	51.4205	22.6546	10.9223	19.6046	18.8648	36.4618	21.8238	45.7711	17.3126	7.58106	14.1993	554.344	31.1757	11.6139	6.67978	26.0053	24.9364	5.384	136.287	7.48106	5.70512	33.1681	20.2153	64.9768	25.5384	21.51	16.9256	25.5722	219.436	26.3168	27.3762	15.9714	27.8107	G6PC_M_SATVPFASVSLIPYCLAR
HGESEFNLLGK	PFKFB2_HM_Hiso12_HGESEFNLLGK	standard below LOD, endogenous present but cannot be quantified	51.3039	91.0821	49.0995	21.9313	16.9391	19.0721	97.1543	15.0418	29.0098	28.8922	186.316	28.222	87.7105	7.95881	14.507	15.3626	9.22797	14.5684	14.6115	32.9466	20.0916	14.5037	12.8806	16.4047	16.7396	24.1085	28.8637	33.2126	18.5443	16.6507	10.6555	16.3385	21.7561	22.7021	21.5513	15.7607	17.6258	PFKFB2_HM_Hiso12_HGESEFNLLGK
EGFHFEETLTGFK	PGM2_HM_EGFHFEETLTGFK	standard below LOD, endogenous present but cannot be quantified	15.8773	16.8235	18.3535	17.7122	31.9256	27.1311	25.0006	36.4189	32.4533	24.1851	33.122	29.8772	30.7008	32.73	48.6321	23.1568	34.1462	27.5621	43.303	16.7077	158.972	54.3984	72.3105	31.8523	33.7463	17.9075	26.5232	20.0045	26.412	62.5987	37.4073	61.5403	51.2768	41.1438	25.8195	43.626	60.7473	PGM2_HM_EGFHFEETLTGFK
EQGFLSFWR	Slc25a4_MH_EQGFLSFWR	standard below LOD, endogenous present but cannot be quantified	185.362	186.935	175.571	195.022	168.156	43.3806	71.6068	37.826	207.532	479.259	547.854	308.192	378.259	64.3803	336.814	567.713	503.316	43.282	97.7085	235.373	50.7894	66.4603	91.1888	598.062	643.781	413.282	363.427	85.0502	227.505	85.1068	62.3592	41.1843	523.033	522.793	511.393	487.148	493.724	Slc25a4_MH_EQGFLSFWR
EQGFLSFWR	Slc25a4_MHsynt_EQGFLSFWR	standard below LOD, endogenous present but cannot be quantified	1452.48	1149.54	1402.57	1171.67	1371.53	275.347	427.606	201.35	976.971	2429.39	4561.75	1751.62	2437.6	475.177	2343.5	1762.71	2336.05	170.502	393.177	1216.73	219.334	249.608	446.34	2557.43	3873.23	2588.8	1630.35	393.792	1191.57	343.895	328.529	206.197	1959.95	3572.69	2925.85	3118.43	4105	Slc25a4_MHsynt_EQGFLSFWR
GLSSLLYGSIPK	Slc25a1_MH_GLSSLLYGSIPK	endogenous near LOD, need lower amounts of standard for quantification of the endogenous concentration	0.280256	0.211892	0.250551	0.215174	0.228264	0.179142	0.271297	0.126615	0.29933	0.377661	0.41049	0.42048	0.389737	0.0577513	0.333834	0.34717	0.543461	0.153144	0.319989	0.167711	0.357339	0.268821	0.169455	0.17361	0.359579	0.17592	0.298934	0.171186	0.541443	0.322057	0.117076	0.306355	0.609112	0.521172	0.356877	0.442061	0.517961	Slc25a1_MH_GLSSLLYGSIPK
LAANDFFR	Slc25a22_M_LAANDFFR	endogenous near LOD, need lower amounts of standard for quantification of the endogenous concentration	0.0848868	0.0709182	0.0946863	0.0808174	0.0836963	0.0615366	0.0652986	0.0600738	0.0809282	0.114084	0.112245	0.13547	0.15328	0.0446774	0.114089	0.153236	0.0697761	0.0677958	0.0416977	0.0889247	0.0347147	0.0507148	0.0854054	0.0938084	0.196461	0.0970293	0.093864	0.0690979	0.127164	0.0969872	0.090006	0.0727749	0.193025	0.180012	0.198556	0.180488	0.180191	Slc25a22_M_LAANDFFR
QYGQTVATYESCSTAAFK	Cpt2_MH_QYGQTVATYESCSTAAFK	signals endogenous and standard near LOD, affecting quantification	0.461833	0.496979	0.39701	0.244592	0.265858	0.199436	0.157856	0.129123	0.303547	0.723267	1.157	0.627504	1.26785	0.384683	0.547217	0.99731	1.00446	0.173677	0.484469	0.033956	0.176773	0.360605	0.35551	0.714959	1.14982	0.521695		0.273352	0.545573	0.344563	0.376029	0.162464	1.22141	1.55376	0.600327	0.576394	0.660067	Cpt2_MH_QYGQTVATYESCSTAAFK
CCSGAIIVLTK	PKM_HM_Hiso13_Miso1_CCSGAIIVLTK	signals endogenous and standard near LOD, affecting quantification	1.73647	1.33365	0.899688	0.955426	1.11323	1.74702	1.68981	3.73664	3.22399	2.47802	1.50824	3.90949	1.57643					0.955603		1.17958	1.31344					0.759935		2.02415	1.58992		2.99341	4.17192		2.74504		2.51204	2.6166	PKM_HM_Hiso13_Miso1_CCSGAIIVLTK
HLEIIYAINQR	PYGB_HM_HLEIIYAINQR	signals endogenous and standard near LOD, affecting quantification	0.29069	0.322724	0.359107	0.160031	0.289151	0.295988	0.333034	0.476259	0.482614	0.460837	0.515269	0.520649	0.620918	0.293463	0.261952	0.264091	0.440657	0.25732	0.376391	0.741399	0.297467	0.56797	0.513763	0.258615	0.237623	0.356702	0.225968	0.351987	0.521434	0.514086	0.688799	0.390639	0.596951	0.431055	0.259512	0.395544	0.529014	PYGB_HM_HLEIIYAINQR
AAGFISVLK	SLC2A5_H_AAGFISVLK	maybe endogenous but near LOD, should remeasure with even less standard to check	0.146423	0.169639	0.168142	0.168865	0.155925	0.174732	0.194887	0.167723	0.141723	0.17607	0.197265	0.10855	0.126078	0.240371	0.168101	0.253787	0.235672	0.177993	0.247689	0.187647	0.274629	0.166017	0.228869	0.158317	0.127494	0.183369	0.174039	0.148667	0.12103	0.193764	0.199104	0.157584	0.208348	0.164733	0.105205	0.14548	0.190126	SLC2A5_H_AAGFISVLK
ALQASALAAWGGK	ALDOB_HM_ALQASALAAWGGK	endogenous signals probably interfered	0.517795	0.520136	0.504306	0.358055	0.831094	0.613977	0.525828	0.424266	0.822793	1.23751	0.891403	0.871499	0.869479	0.606837	0.765327	0.737345	0.997794	1.32701	1.46521	1.34535	0.745252	1.46306	1.06039	0.681533	0.776206	0.662051	0.812808	0.820342	0.783849	1.28916	1.15178	1.28315	1.10825	0.822548	1.052	0.973653	1.37324	ALDOB_HM_ALQASALAAWGGK
LGAEVYHTLK	ENO2_HM_LGAEVYHTLK	endogenous signals probably interfered	0.111536	0.138726	0.15871	0.251145	0.205401	0.181576	0.165798	0.320197	0.220373	0.22458	0.255471	0.213421	0.201019	0.2775	0.374152	0.245903	0.50522	0.350548	0.230505	0.228266	0.218125	0.574132	0.73274			0.290203	0.233617	0.367537	0.323732	0.630986	0.579454	0.564472	0.764346	0.323057	0.354198	0.268555	0.240605	ENO2_HM_LGAEVYHTLK
SSDELPYLK	PFKFB1_HMiso12_SSDELPYLK	endogenous signals probably interfered	0.726552	0.65982	0.786952	0.686628	0.715715	0.605187	0.890513	0.355617	1.77056	1.74164	1.45038	1.08361	1.15279	0.518767	2.02203	1.52576	2.2178	0.981794	0.609166	1.06799	0.556423	1.33254	1.17454	2.15729	1.16757	1.08511	1.07239	1.36339	1.04956	1.81475	1.24537	0.654142	2.14451	1.41261	1.13542	1.98353	1.4661	PFKFB1_HMiso12_SSDELPYLK
LDQETAQWLR	PGM2_HM_LDQETAQWLR	signal endogenous near LOD/potentiall interfered	0.333915	0.339154	0.297785	0.310811	0.394669	0.270969	0.317631	0.632732	0.509466	0.525227	0.663698	0.531922	0.41374	0.132162		0.687378	1.24846	0.390388	0.782802	0.485523	0.514031	0.428709	0.827839	0.343223	0.599345	0.573136	0.92802	0.401088	0.821699	0.449083	0.337155	0.263182	0.532976	0.683384	1.07274	0.651851	0.824139	PGM2_HM_LDQETAQWLR
Endogenous below LOD
NAAALGPGVLQATR	Atp5f1_M_NAAALGPGVLQATR		0.0974541	0.0928621	0.0515023	0.0999609	0.112389	0.133929	0.140668	0.145556	0.0951217	0.155411	0.139789	0.144971	0.130176	0.258843	0.140017	0.19496	0.225143	0.133618	0.123032	0.177431	0.147241	0.238341	0.197785	0.241732	0.212176	0.13836	0.130642	0.0957775	0.168542	0.369842	0.207297	0.238007	0.215221	0.120425	0.114775	0.182934	0.176742	Atp5f1_M_NAAALGPGVLQATR
TPQAVALSSK	Cyc1_H_TPQAVALSSK		0.099186	0.18971	0.149418	0.137728	0.162787	0.0819219	0.184609	0.137286	0.245585	0.164034	0.243003	0.153375	0.0956003	0.121526	0.321603	0.228582	0.256562	0.130186	0.100256	0.107291	0.178517	0.16045	0.243778	0.0929919	0.16999	0.215876	0.17973	0.0731229	0.173091	0.088028	0.150397	0.0593424	0.156104	0.0792722	0.159783	0.140219	0.192426	Cyc1_H_TPQAVALSSK
LSDYFPKPYPNPEAAR	Cyc1_M_LSDYFPKPYPNPEAAR		0.0133878	0.0456082	0.0303331	0.011604	0.0297591	0.0457588	0.00882994	0.00952545	0.0222009	0.0139621	0.020301	0.00966775	0.0500327	0.0169989	0.083418	0.0446722	0.0159041	0.0421662	0.0413223	0.0458415	0.0347124	0.0218264	0.0333004	0.0249677	0.0904749	0.0606443	0.0729815	0.0456046	0.0279138	0.0485853	0.0164872	0.0212123	0.0346037	0.0222435	0.0466735	0.0202157	0.023737	Cyc1_M_LSDYFPKPYPNPEAAR
TPQAVSLSSK	Cyc1_M_TPQAVSLSSK		0.08703	0.0804596	0.0440789	0.108585	0.0694826	0.0752243	0.0668288	0.0900957	0.0326633	0.0930567	0.0780773	0.056841	0.077427	0.0894071	0.125845	0.174226	0.0911773	0.0349554	0.0744312	0.0174678	0.0545973	0.160259	0.0591315	0.229378	0.100523	0.0564052	0.0704663	0.083111	0.144858	0.0763416	0.0901683	0.0762741	0.137216	0.0595065	0.0372483	0.0692574	0.0861709	Cyc1_M_TPQAVSLSSK
FHFTSK	Mtco3_FHFTSK		0.000576744	0.000551239	0.00110915	0.0010049	0.000701855	0.000219627	0.000533973	0.000271184	0.000726703	0.000427113	0.000845703	0.001606	0.000650545	0.0019693	0.00159869	0.000948714	0.000812645	0.000688612	0.000624457	0.000820798	0.000706546	0.00123948	0.000665892	0.00339741	0.00185716	0.000301809	0.000336836	0.00130115	0.000645374	0.000783244	0.00651864	0.0010061	0.00290571	0.00084906	0.000631687	0.000454835	0.000945538	Mtco3_FHFTSK
GALVTVGQLSCYDQAK	Slc25a10_MH_GALVTVGQLSCYDQAK		0.18919	0.268415	0.112775	0.23905	0.205397	0.20725	0.206509	0.18482	0.173703	0.326236	0.251238	0.265379	0.377395	0.404719	0.544149	0.410847	0.453605	0.186052	0.213536	0.279367	0.225984	0.26918	0.480069	0.658755	0.520862	0.196896	0.237892	0.311919	0.167827	0.351445	0.30409	0.229589	0.530571	0.353319	0.328146	0.50067	0.338351	Slc25a10_MH_GALVTVGQLSCYDQAK
WYFGGLASCGAACCTHPLDLLK	Slc25a10_MH_WYFGGLASCGAACCTHPLDLLK		0.681325	0.544641	0.47668	0.551495	0.304461	0.241554	0.489649	0.580657	0.408052	0.884033	0.53034	0.494725	0.384242	0.320382	0.144129	0.276741	0.257322	0.680567	0.541612	0.847336	0.549423	0.332905	0.18906	0.107246	0.172468	0.574465	0.422527	0.425304	0.406481	0.181898	0.167048	0.315043	0.141643	0.421233	0.271191	0.26303	0.284955	Slc25a10_MH_WYFGGLASCGAACCTHPLDLLK
NHGIAGLYK	Slc25a22_M_NHGIAGLYK			0.156326	0.0738244	0.141084	0.0770809		0.0684328	0.250542	0.100822	0.0709081	0.177194	0.275231	0.178167	0.312013	0.522201	0.374305	0.17747	0.0915958	0.1511	0.140709	0.0986739	0.307161	0.260338	0.283293	0.363782	0.180507	0.0615683	0.131266	0.228114	0.234503	0.219616	0.261018	0.190838	0.255433	0.319125	0.290477	0.23287	Slc25a22_M_NHGIAGLYK
HEGPSAFLK	Slc25a22_MH_HEGPSAFLK		0.138593	0.143593	0.0857972	0.207804	0.118934	0.123698	0.145686	0.16571	0.0915671	0.141188	0.10439	0.111525	0.141198	0.0677664	0.061667	0.106435	0.0942944	0.230935	0.146038	0.0948781	0.100405	0.00380942	0.0970309	0.0913374	0.0619714	0.0861915	0.261751	0.132934	0.0611769	0.0231301	0.235875	0.00449135	0.130502	0.172392	0.0728732	0.245971	0.129543	Slc25a22_MH_HEGPSAFLK
YYTLNGSK	Acadvl_MH_YYTLNGSK		0.175217	0.119183	0.156538	0.121853	0.153187	0.142043	0.13806	0.105518	0.0832264	0.154062	0.172456	0.146791	0.192829	0.177439	0.214737	0.347458	0.332722	0.0977063	0.207725	0.22017	0.120155	0.209408	0.275279	0.372108	0.454155	0.170589	0.287367	0.118464	0.238395	0.225702	0.214591	0.252446	0.481196	0.499732	0.223265	0.177344	0.229502	Acadvl_MH_YYTLNGSK
VWLYHDGR	Cpt1a_MH_VWLYHDGR		0.0248661	0.0774235	0.0819577	0.0622181	0.0759337	0.059853	0.0494075	0.0319224	0.0227672	0.0404164	0.0487671	0.0241187	0.0524623	0.22729	0.369145	0.439806	0.448992	0.0624162	0.109068	0.0790708	0.0380978	0.393997	0.257822	0.674169	0.269516	0.0640205	0.0312095	0.109499	0.0142955	0.388357	0.415948	0.511929	0.538742	0.0491547	0.0844424	0.0341365	0.11468	Cpt1a_MH_VWLYHDGR
GLASTLLR	Slc25a29_MH_GLASTLLR		0.065348	0.0460632	0.0966577	0.0574162	0.0708332	0.070457	0.101379	0.0504106	0.0857974	0.204556	0.15101	0.0907259	0.217843	0.134264	0.0850665	0.125023	0.137075	0.0687593	0.0850074	0.114078	0.137567	0.153688	0.198501	0.107283	0.331156	0.0644825	0.0642229	0.175899	0.173299	0.14723	0.0411679	0.0942213	0.189438	0.153512	0.150923	0.0996066	0.133629	Slc25a29_MH_GLASTLLR
QESVLGLYK	Slc25a29_MH_QESVLGLYK		0.141328	0.0401282	0.0727831	0.0771239	0.119513	0.200517	0.128122	0.123915	0.21285	0.0997415	0.145173	0.087889	0.187869	0.222366	0.153032	0.229715	0.187863	0.0443993	0.0627889	0.100235	0.113465	0.219898	0.438193	0.195575	0.289428	0.105652	0.0673281	0.14724	0.173683	0.158721	0.39198	0.0221832	0.261476	0.0799929	0.274613	0.131432	0.19322	Slc25a29_MH_QESVLGLYK
EMGELTQTR	PFKFB1_Miso1mc_EMGELTQTR		0.402381	0.294148	0.212308	0.204406	0.221344	0.467431	0.28186	0.410529	0.366942	0.272604	0.55191	0.29701	0.417084	0.304087	0.474725	0.407411	0.48545	0.172734	0.205626	0.16769	0.182044	0.440952	0.308415	0.794662	1.24743	0.238556	0.366272	0.363263	0.270501	0.439491	0.494777	0.565346	0.384126	0.553512	0.448435	0.434887	0.231155	PFKFB1_Miso1mc_EMGELTQTR
NSFTPLSSSNTIR	PFKFB2_HMmc_Hiso1_NSFTPLSSSNTIR		0.0698348	0.0674702	0.0622288	0.0705139	0.0674725	0.107934	0.0672669	0.0802726	0.0623514	0.0304528	0.104195	0.103663	0.0802094	0.0766012	0.212413	0.129895	0.109204	0.0742744	0.0483657	0.0397401	0.12607	0.12449	0.117967	0.105109	0.167186	0.134238	0.0902563	0.0943673	0.134691	0.132056	0.113675	0.208259	0.123032	0.106594	0.135153	0.148046	0.202473	PFKFB2_HMmc_Hiso1_NSFTPLSSSNTIR
STIQTAEALR	PFKFB3_HM_STIQTAEALR		0.0944711	0.075957	0.0695795	0.108527	0.0620402	0.145157	0.110585	0.12532	0.146257	0.16392	0.154899	0.0814706	0.141564	0.135649	0.170889	0.206025	0.144029	0.101706	0.120636	0.170403	0.0925277	0.136598	0.146379	0.182179	0.152183	0.113843	0.136636	0.144407	0.171328	0.145064	0.0879935	0.134839	0.104522	0.0947793	0.0935748	0.189737	0.166735	PFKFB3_HM_STIQTAEALR
YPTGESYQDLVQR	PFKFB3_HM_YPTGESYQDLVQR		0.187832	0.224937	0.208348	0.244568	0.213767	0.372748	0.251803	0.258448	0.409139	0.301672	0.159348	0.336808	0.360272	0.202541	0.301412	0.533184	0.198544	0.167624		0.238172	0.413931	0.24215	0.392337	0.177742	0.197282	0.114471		0.493629		0.386864	0.407761	0.285214	0.333217	0.286167	0.449975	0.242051	0.423804	PFKFB3_HM_YPTGESYQDLVQR
VTILGHVQR	PFKP_HM_VTILGHVQR	RT shift endogenous if present	0.150961	0.0860133	0.116255	0.1211	0.136564	0.0508512	0.0864976	0.122936	0.100837	0.174154	0.167564	0.291777	0.275965	0.574616	0.61182	0.778618	0.648254	0.0794754	0.143787	0.108004	0.0767483	0.669276	0.650702	0.734429	0.752594	0.118673	0.28584	0.108861	0.269659	0.999271	0.615191	0.726659	0.804584	0.349056	0.191343	0.180219	0.235144	PFKP_HM_VTILGHVQR
YLEHLSGDGK	PFKP_M_YLEHLSGDGK		0.0583047	0.0756261	0.0954409	0.104739	0.0929747	0.0660528	0.0548729	0.083004	0.0858985	0.0985276	0.146108	0.165233	0.141219	0.135749	0.199379	0.263582	0.167729	0.059558	0.0979605	0.100887	0.126204	0.174706	0.162231	0.12721	0.261826	0.14774	0.139876	0.102516	0.178447	0.123	0.226974	0.32971	0.177445	0.140772	0.133385	0.114859	0.130351	PFKP_M_YLEHLSGDGK
EAEAAVYHR	PKLR_HM_EAEAAVYHR		0.0357006	0.0454686					0.107724	0.102878	0.0879547		0.0906721	0.0694957	0.135064	0.277819	0.193863	0.235115	0.178651		0.109138		0.114834		0.139046	0.189161	0.201681		0.110002	0.131623	0.152819		0.257563	0.129519	0.109435		0.0741805	0.0692679	0.262899	PKLR_HM_EAEAAVYHR
STSIIATIGPASR	PKLR_HM_STSIIATIGPASR		0.174847	0.18682	0.131767	0.198501	0.22467	0.166961	0.205439	0.234719	0.210403	0.184152	0.193675	0.119603	0.16401	0.224659	0.453335	0.167496	0.136247	0.181329	0.16321	0.116384	0.0838158	0.285335	0.318362	0.330943	0.374826	0.208974	0.139673	0.241744	0.195057	0.354273	0.282955	0.320745	0.267606	0.272021	0.218627	0.196754	0.247562	PKLR_HM_STSIIATIGPASR
LNFSHGTHEYHAETIK	PKM_HMiso12_LNFSHGTHEYHAETIK		0.00282888	0.00272198	0.00636278	0.00193285	0.0272111	0.00199514	0.00358045	0.00170456	0.00301979	0.0063409	0.00361265	0.0060559	0.00423385	0.00526	0.00511228	0.00677298	0.00433776	0.0029478	0.00385979	0.00583565	0.00316429	0.0185918	0.00450397	0.00939152	0.00537113	0.029974	0.00458035	0.0208988	0.0386348	0.0212935	0.00339407	0.00536018	0.0771582	0.0353793	0.0616119	0.0441419	0.113586	PKM_HMiso12_LNFSHGTHEYHAETIK
GLAPVQAYLHIPDIIK	PC_HM_GLAPVQAYLHIPDIIK		0.0108976	0.008078	0.00539101	0.00544345	0.00732217	0.00853243	0.00464385	0.0044392	0.00401115	0.00498451	0.00680985	0.0069115	0.00628319	0.0150754	0.0212607	0.0222998	0.0237831	0.00802586	0.00401795	0.00426805	0.0031601	0.00638084	0.0104882	0.0230992	0.0323891	0.0231491	0.00892267	0.0161919	0.010546	0.0290466	0.0146843	0.0145133	0.0105865	0.00277917	0.0162253	0.00289483	0.00421749	PC_HM_GLAPVQAYLHIPDIIK
TGLSQLGR	PCK1_HM_TGLSQLGR		0.14172	0.15708	0.192555	0.192447	0.226906	0.239781	0.249114	0.26518	0.290689	0.219164	0.14349	0.361747	0.201263	0.281797	0.329595	0.398523	0.349151	0.228848	0.202734	0.208375	0.169188	0.368802	0.629103	0.303955	0.368032	0.151279	0.232238	0.250235	0.455361	0.398285	0.318619	0.632743	0.442994	0.256709	0.204776	0.249475	0.23309	PCK1_HM_TGLSQLGR
TLIGHVPDQR	PCK2_HM_TLIGHVPDQR		0.174309	0.190027	0.181318	0.170385	0.164236	0.306234	0.150959	0.326295	0.143326	0.171908	0.245693	0.254562	0.222382	0.151318	0.176229	0.132155	0.18387	0.291648	0.313056	0.207779	0.293272	0.244672	0.236349	0.247318	0.25065	0.319193	0.303846	0.27486	0.229364	0.247287	0.349436	0.266971	0.250346	0.141293	0.234322	0.277801	0.264515	PCK2_HM_TLIGHVPDQR
TVIVTPSQR	PCK2_HM_TVIVTPSQR		0.27612	0.198531	0.215113	0.199891	0.208846	0.315096	0.175751	0.317996	0.220103	0.248533	0.160541	0.251251	0.317233	0.227248	0.469423	0.445251	0.249802	0.36024	0.366673	0.35187	0.326294	0.393988	0.44378	0.342163	0.385685	0.267867	0.366203	0.305873	0.301642	0.598845	0.360545	0.509944	0.320217	0.236707	0.279535	0.308691	0.242119	PCK2_HM_TVIVTPSQR
VIEEFYNQTWNHR	SLC2A1_M_VIEEFYNQTWNHR		0.0785872	0.110034	0.227428	0.0635067	0.033094	0.00517238	0.0545515	0.0800184	0.0496999	0.0800658	0.327846	0.00691799	0.153017	0.111013	0.304464	0.237615	0.0877135	0.272111	0.453674	0.407127	0.588511	0.264096	0.235105	0.0760414	0.139968	0.0225962	0.433145	0.277941	0.0249959	0.180345	0.124446	0.101346	0.0539535	0.0160417	0.117434	0.0750731	0.0970377	SLC2A1_M_VIEEFYNQTWNHR
FGPAHALIIAGR	SLC2A2_M_FGPAHALIIAGR		0.0854054	0.0961736	0.0603407	0.0978281	0.0908254	0.124661	0.164012	0.058149	0.160366	0.135398	0.172428	0.159384	0.100739	0.123409	0.216863	0.0408377	0.15747	0.131656	0.146325	0.103327	0.154613	0.0786685	0.1196	0.178495	0.243776	0.165937	0.0737473	0.138846	0.141328	0.13245	0.0193347	0.078395	0.0450445	0.136236	0.17391	0.0947163	0.177174	SLC2A2_M_FGPAHALIIAGR
QVTVLELFR	SLC2A3_M_QVTVLELFR		0.0987021	0.114001	0.0825827	0.09805	0.0847387	0.126543	0.134184	0.12549	0.168515	0.129743	0.168361	0.201491	0.158392	0.244925	0.383193	0.157929	0.254322	0.107758	0.107134	0.141627	0.164543	0.472615	0.285976	0.223708	0.300364	0.18184	0.0952411	0.0525327	0.0572468	0.112146	0.243144	0.0978449	0.273416	0.208678	0.132201	0.229762	0.156937	SLC2A3_M_QVTVLELFR
VIEQSYNATWLGR	SLC2A4_M_VIEQSYNATWLGR		0.0701897	0.0248413	0.0746218	0.111732	0.0812063	0.127503	0.0680872	0.0741553	0.0981373	0.0768269	0.0479251	0.0728652	0.0254341	0.0534505	0.192499	0.189339	0.141836	0.282233		0.297304	0.0740639	0.102259	0.090188	0.284286	0.141857	0.0408144		0.0933922	0.069907	0.31779	0.108642	0.186495	0.0947444	0.0596364	0.0634416	0.0340523	0.149384	SLC2A4_M_VIEQSYNATWLGR
ALQTLR	SLC2A5_M_ALQTLR		0.084737	0.108334	0.104694	0.0827904	0.114374	0.0930263	0.0728679	0.0704086	0.135037	0.10133	0.0840982	0.0944423	0.138859	0.651478	1.4098	1.28229	0.985314	0.10134	0.116163	0.139635	0.121863	0.815481	1.06642	1.2127	1.04867	0.148952	0.102714	0.121026	0.152298	1.05715	0.801468	0.888072	0.900635	0.0901487	0.176452	0.120385	0.0473827	SLC2A5_M_ALQTLR
GADIFLESLSR	GYS2_HM_GADIFLESLSR		0.0558532	0.0622135	0.0678147	0.0541349	0.100549	0.0537922	0.0780627	0.0630092	0.085232	0.126393	0.0738541	0.126205	0.0806813	0.092438	0.118305	0.150303	0.0990756	0.0853764	0.110016	0.0707705	0.0856439	0.0727262	0.0946511	0.133892	0.051985	0.0300809	0.0538512	0.0626172	0.0588061	0.0604954	0.139455	0.0595592	0.0559541	0.100247	0.10301	0.0745291	0.175899	GYS2_HM_GADIFLESLSR
GHFYGHLDFDLEK	GYS2_HM_GHFYGHLDFDLEK	maybe, but RT drift endogenous vs standard														1.00346	1.24008	0.668707	2.43096					1.79883	1.50233	1.71547	1.08494					1.24829	1.27662	2.20206	1.45277					GYS2_HM_GHFYGHLDFDLEK
NASLAGAPK	PDK2_HM_NASLAGAPK		0.0402111	0.0683985	0.0376634	0.0372608	0.0152773	0.0380638	0.0402756	0.0245417	0.0319049	0.0629488	0.0677018	0.0355654	0.0838935	0.101333	0.24364	0.244146	0.138315	0.025064	0.015307	0.0566409	0.0405576	0.112048	0.13251	0.153421	0.25984	0.0763261	0.0965286	0.0422793	0.0494938	0.0991875	0.105652	0.0712301	0.109495	0.0221618	0.12793	0.114704	0.0769268	PDK2_HM_NASLAGAPK
AAPLAGFGYGLPISR	PDK3_HM_AAPLAGFGYGLPISR	maybe endogenous in few samples, but near LOD	0.101733	0.0719921	0.086889	0.0680552	0.0825035	0.150759	0.126372	0.122207	0.0862146	0.0911553	0.132453	0.115932	0.0916192	0.17275	0.411172	0.354692	0.357424	0.129556	0.0923408	0.146949	0.0817318	0.294066	0.172492	0.315395	0.224114	0.10033	0.0748903	0.1535	0.106193	0.185125	0.243822	0.306422	0.0779042	0.193222	0.0803113	0.158725	0.0689815	PDK3_HM_AAPLAGFGYGLPISR
FSPSPLSIK	PDK3_HM_FSPSPLSIK		0.0565144	0.0665461	0.0675255	0.0682312	0.0516049	0.0531926	0.0568592	0.0776275	0.04662	0.10606	0.0988327	0.0681676	0.0891224	0.0818069	0.141734	0.143094	0.183189	0.0806484	0.0627592	0.074472	0.0601264	0.123981	0.216788	0.125904	0.14617	0.104442	0.0649267	0.0997751	0.0872193	0.178537	0.0939206	0.0648156	0.187595	0.083858	0.120879	0.112354	0.164208	PDK3_HM_FSPSPLSIK
[truncated: 1 more columns]
