# Supplementary material for: Age-related susceptibility to insulin resistance arises from a combination of CPT1B decline and lipid overload
Source: BMC Biol. 2021 Jul 30;19:154. doi: 10.1186/s12915-021-01082-5 (PMC8323306; doi:10.1186/s12915-021-01082-5)
Supplement: Supplementary file 5 — Additional file 5. Average proteomics. [file 12915_2021_1082_MOESM5_ESM.xlsx]

## Sheet: Sheet1
Values in pmol/mg prot (fmol/µg prot)	YOUNG				OLD				Test results
	LFD		HFD		LFD		HFD		2-way ANOVA significant results
Protein ID (Gene name)	Mean	SEM	MEAN	SEM	Mean	SEM	MEAN	SEM	p (age)	p (diet)	interaction
Atp5b	130.761	20.4901	132.463	11.7367	147.685	13.9843	160.344	17.0087	-	-	-
Cycs	90.9838	5.06481	97.1224	7.22966	71.7881	2.17664	91.2319	4.15185	0.0099	0.0087	-
Ndufs1	5.94944	1.4385	7.63309	1.24224	6.06231	1.02073	6.48278	0.887127	-	-	-
Slc25a3	33.9047	12.701	47.8317	8.92988	34.2475	8.86235	41.2128	8.99192	-	-	-
Slc25a4	47.9693	19.3443	67.2325	12.8198	50.0822	13.735	57.4588	12.4722	-	-	-
Slc25a5	0.726408	0.209783	1.41935	0.417901	0.853971	0.188945	1.02269	0.182005	-	0.0365	-
Ucp3	0.208818	0.0712782	0.406076	0.0771308	0.229091	0.0598698	0.417433	0.0921648	-	0.0305	-
Uqcrc2	8.01995	2.24038	10.4048	1.50601	5.64974	1.07113	8.48717	1.65079	-	-	-
Sdha	39.3938	5.23212	32.6904	3.50924	39.5003	3.64465	36.4203	3.69048	-	-	-
Sdhb	36.4926	5.69904	31.4712	3.6725	29.6429	2.67318	26.7023	2.71036	-	-	-
Aldob	0.601912	0.0241751	0.63097	0.0253959	0.626728	0.0238225	0.617363	0.0384016	-	-	-
Eno3	1465.38	95.1262	1006.97	64.7589	720.473	64.4447	765.293	33.3251	<0.0001	0.033	0.0005
Eno2	0.50912	0.0656527	0.458823	0.0471548	0.431245	0.0310389	0.442013	0.0546986	-	-	-
Eno1	64.4837	9.17081	44.0516	3.34821	33.7759	4.67024	37.1728	3.28904	0.0013	-	0.0312
Gapdh*	0.921566	0.133509	0.952199	0.0388352	0.922156	0.0411188	0.996423	0.0533407	-	-	-
Gpi	175.101	9.99408	133.097	7.23037	153.257	6.13036	143.921	5.90535	-	0.0014	0.0326
Hk1	0.250641	0.0261831	0.299024	0.0268098	0.279981	0.0223521	0.354958	0.0248093	-	-	-
Hk2	14.2345	1.68641	14.9398	0.176267	11.4165	1.15083	11.7272	1.09283	0.026	-	-
Ldha	1683.84	125.24	1250.97	86.9962	1408.85	123.383	1644.27	77.8446	-	-	0.0057
Ldhb	17.65	4.30552	20.3131	2.06373	27.2563	1.59798	32.2429	2.29259	0.0003	-	-
Pfkfb1	0.88722	0.179922	1.02176	0.111936	0.953585	0.0931045	1.00121	0.0821464	-	-	-
Pfkm	61.0569	13.0358	98.2633	1.38402	65.283	11.155	78.2858	7.11616	-	0.0237	-
Pgam1	4.92084	0.315421	4.96152	0.417073	3.85199	0.13525	4.51992	0.277206	0.0126	-	-
Pgam2	1726.62	74.3604	1468.48	66.797	692.787	48.8717	753.779	43.5786	<0.0001	-	0.0093
Pgk1	157.81	15.2695	109.907	9.06394	97.3758	1.81653	90.6401	4.20216	<0.0001	0.0022	0.0203
Agl	12.0007	0.688492	10.8948	0.906827	9.91289	0.346535	10.081	0.433828	0.0155	-	-
Gaa	0.572119	0.0333803	0.549591	0.103925	0.707984	0.0214902	0.59713	0.0327462	-	-	-
Gys1	4.51426	1.16182	5.82055	0.623619	5.04716	0.803392	5.14744	0.582781	-	-	-
Pgm1	87.8471	1.79165	71.5942	6.11949	55.5355	3.19387	58.557	3.54843	0.0003	-	-
Pygm	342.622	16.1551	274.003	28.1255	272.656	8.51366	263.747	12.8716	0.0175	0.0213	-
Ugp2	18.9488	7.11552	29.984	4.08899	19.8699	4.78296	20.1381	3.41589	-	-	-
Acaa2	3.96484	0.428476	6.18253	0.32797	5.43176	0.599658	6.54245	0.347944	-	0.0023	-
Acadm	14.3358	0.8436	14.4254	1.11651	17.063	1.24575	22.4348	1.28076	0.0003	0.0423	0.0489
Acads	6.41487	0.324817	7.2172	0.726719	7.17553	0.45331	9.27731	0.674224	0.0286	0.0246	-
Acadvl	0.886654	0.232483	2.07444	0.384399	1.30129	0.233889	2.12959	0.421703	-	0.0073	-
Cpt1b	6.44805	2.12186	11.7664	2.31935	4.19033	0.747898	6.14016	1.16995	0.0136	0.0218	-
Cpt2	0.135545	0.0235563	0.280311	0.0456687	0.204955	0.0361794	0.303958	0.0455091	-	0.008	-
Decr1	8.20567	0.506175	11.172	0.84853	8.99208	0.434843	13.5945	0.576097	0.0127	<0.0001	-
Echs1	8.53814	0.833893	8.24968	0.578092	8.96495	0.458593	8.94846	0.551601	-	-	-
Eci1	13.3909	2.52122	15.1757	1.03856	13.5873	1.80133	18.4023	2.69598	-	-	-
Etfa	14.1131	0.781641	20.4651	1.49596	14.6076	1.15363	20.1656	1.46556	-	0.0002	-
Etfb	11.3406	0.816918	17.0234	0.816792	14.4385	0.909386	18.5549	1.015	0.0273	<0.0001	-
Etfdh	0.398136	0.0935111	0.642306	0.100289	0.536671	0.0738767	0.84136	0.11292	-	0.0122	-
Hadh	12.0411	1.98112	20.7853	1.90579	17.6812	1.37511	25.9668	2.05461	0.0089	0.0001	-
Hadha	1.21559	0.428083	2.58458	0.403108	2.0969	0.486686	3.55432	0.675593	-	0.0233	-
Hadhb	2.22296	0.788147	4.54858	0.895323	3.62947	0.811733	6.45998	1.27733	-	0.025	-
Slc25a20*	0.395355	0.130728	0.888399	0.163485	0.634815	0.143615	0.962278	0.19798	-	0.0293	-
G6pd	3.91529	0.486484	7.55433	1.80272	3.51031	0.458303	6.50186	0.877855	-	0.0018	-
Sod2	93.848	6.62864	81.1597	7.59189	75.301	3.87092	72.9015	4.17346	0.0179	-	-
Gpx4	1.21189	0.0806854	1.46432	0.136924	1.33554	0.101139	1.45907	0.104416	-	-	-
Prdx6	10.1437	0.265059	11.1124	1.11814	9.88456	0.418018	12.452	0.568646	-	0.0094	-
Acly	1.50564	0.391172	1.04505	0.131967	1.06684	0.183213	1.05205	0.17537	-	-	-
Aco2	126.639	10.7691	132.445	6.37874	144.865	4.52828	146.195	8.84129	-	-	-
Cs	198.99	30.7232	157.825	14.9393	180.97	11.9721	189.871	14.4475	-	-	-
Dlst	122.634	9.03302	125.227	11.4242	110.652	6.02663	111.551	7.84292	-	-	-
Fh	56.7586	7.11244	48.3128	3.27013	44.2772	2.36199	41.7644	1.12968	0.0137	-	-
Idh2	36.6562	3.32013	42.2193	4.9922	57.7281	6.64734	57.4475	4.25036	0.0033	-	-
Idh3a	27.5199	1.30283	31.9229	3.58186	19.2507	3.0409	22.1886	3.14697	0.0122	-	-
Mdh2	342.265	15.4317	334.945	26.6891	275.425	18.8152	300.937	22.6264	0.0332	-	-
Mpc2	0.964987	0.343361	1.53027	0.25562	1.13673	0.271302	1.25296	0.229889	-	-	-
Ogdh	15.2764	1.66405	14.9889	2.53329	19.896	0.971136	20.4724	2.76845	0.0407	-	-
Pc	2.57319	0.833368	3.41787	0.516866	2.85687	0.390631	3.41534	0.42958	-	-	-
Pck1	2.06824	0.235643	2.34693	0.305954	1.94497	0.22523	2.33803	0.113927	-	-	-
Dlat	11.4182	3.74715	19.3619	2.2807	13.9973	2.65102	16.5831	2.21501	-	-	-
Dld	31.2264	1.76083	30.6762	2.23823	30.3923	1.35809	30.7646	1.57811	-	-	-
Pdha1	15.7709	3.38342	21.7728	2.60369	9.16346	1.28392	14.3691	1.68171	0.0027	0.0136	-
Pdk1	0.30302	0.14101	0.510544	0.113496	0.328422	0.0963046	0.466583	0.117423	-	-	-
Pdk2	0.209574	0.10877	0.390402	0.118905	0.159366	0.0541237	0.241743	0.0692268	-	-	-
Pdk4	0.529919	0.276828	2.03167	0.547731	0.590678	0.202957	1.88713	0.531279	-	0.0035	-
Pkm1*	1.75	0.96	0.96	0.27	1	0.23	0.92	0.32	0.0302	0.0182	0.0495
Slc25a11	4.28195	1.00112	6.83543	1.10051	5.02804	1.11117	5.19747	0.901224	-	-	-
Sucla2	10.3523	3.71438	16.9064	3.00711	11.6928	2.93779	15.6585	3.41425	-	-	-
Suclg1	19.1909	4.5295	25.4373	3.32007	7.73039	1.16978	16.0261	3.51531	0.0007	0.0094	-
Suclg2	0.752525	0.0858758	1.07414	0.099319	0.977745	0.12915	1.11293	0.0966601	-	-	-
* No absolute values, relative levels among groups only
