# Supplementary material for: Age-related susceptibility to insulin resistance arises from a combination of CPT1B decline and lipid overload
Source: BMC Biol. 2021 Jul 30;19:154. doi: 10.1186/s12915-021-01082-5 (PMC8323306; doi:10.1186/s12915-021-01082-5)
Supplement: Supplementary file 8 — Additional file 8. Vmax values. [file 12915_2021_1082_MOESM8_ESM.xlsx]

## Sheet: Table 1 Estimated Vmaxes
	Animal ID
Enzyme	A1	A2	A3	A4	A5	A6	A7	A8	A9	A10	A11	A12	B1	B2	B3	B4	B5	B6	B7	B8	B9	B10	B11	B12	B13	B14	B15	B16	B17	B18	B19	B20
Vmckat	0.0299	0.0276	0.023	0.0575	0.092	0.0368	0.0437	0.0529	0.0506	0.0667	0.0552	0.0874	0.0414	0.1403	0.0621	0.0207	0.0552	0.0345	0.0552	0.0276	0.0621	0.1058	0.0644	0.0529	0.0483	0.046	0.0575	0.0713	0.0851	0.046	0.0759	0.1012
Vmcad	0.033	0.038	0.029	0.06	0.073	0.029	0.026	0.045	0.03	0.05	0.039	0.045	0.053	0.078	0.073	0.035	0.062	0.047	0.049	0.018	0.042	0.05	0.094	0.053	0.045	0.055	0.059	0.065	0.064	0.035	0.075	0.09
Vscad	0.02	0.019	0.016	0.037	0.04	0.017	0.023	0.029	0.017	0.028	0.022	0.026	0.032	0.043	0.037	0.017	0.027	0.021	0.023	0.009	0.03	0.035	0.042	0.032	0.018	0.027	0.019	0.027	0.051	0.023	0.047	0.049
Vvlcad	0.00516	0.0051	0.00518	0.01266	0.03808	0.01445	0.01708	0.03302	0.01006	0.01582	0.03239	0.05084	0.00844	0.01726	0.01555	0.00414	0.01094	0.0114	0.03393	0.01774	0.02819	0.02706	0.01833	0.02317	0.01026	0.01262	0.00744	0.043	0.08274	0.01959	0.03313	0.03802
Vcpt1	0.015	0.019	0.013	0.073	0.137	-	0.055	0.051	0.019	0.05	0.1	0.115	0.011	0.023	0.022	0.007	0.017	0.017	0.047	0.026	0.039	0.035	0.016	0.017	0.008	0.016	0.014	0.049	0.071	0.029	0.075	0.088
Vcpt2	0.1563	0.21212	0.18421	0.42981	0.82055	0.3712	0.47447	0.70891	0.28468	0.50796	0.66426	1.33131	0.2484	0.48005	0.59727	0.09769	0.41028	0.24003	0.95452	0.48563	1.04663	0.64472	0.35167	0.681	0.26794	0.41028	0.28189	0.86242	1.57133	0.56099	1.44574	1.19176
Vcrot	3.1	2.7	2.6	4	4.3	2	2.5	2.8	2.2	3.1	2.7	3.3	3.8	4.6	4.1	2.1	3.8	3.4	3.3	1.4	3.3	3.7	4.4	2.4	2.5	2.8	3.8	3	4.1	1.7	3.1	3.6
Vmschad	0.098	0.172	0.137	0.467	0.443	0.283	0.345	0.452	0.252	0.395	0.377	0.584	0.279	0.556	0.521	0.2	0.483	0.41	0.452	0.15	0.269	0.458	0.699	0.458	0.324	0.665	0.295	0.497	0.707	0.217	0.703	0.75
Vmtp	0.58116	0.71142	0.36573	1.97895	6.32262	2.88576	2.19939	4.23846	1.31763	2.61522	4.64928	7.07913	0.97695	1.36773	3.84267	0.69138	1.5531	1.09218	6.9639	3.09117	5.75649	5.64126	2.46492	3.91281	1.22745	1.33266	1.39779	9.22842	10.4909	5.21541	9.86469	9.519
Vcact	0.25906	0.40285	0.23798	1.10433	2.44908	1.5467	1.44745	1.75083	0.51174	1.653	2.8312	3.36373	0.38317	1.93283	1.52372	0.17668	0.74031	0.5093	3.00588	1.65942	2.52447	2.50338	1.01745	1.31997	0.49515	0.58963	0.36732	3.94548	4.11558	2.09034	4.1498	4.69029
Vlcad	0.0360955	0.0356729	0.036286	0.0886054	0.266547	0.101127	0.119535	0.231167	0.0704006	0.110709	0.226751	0.355864	0.0590551	0.120811	0.108818	0.0289594	0.0765505	0.0798239	0.237528	0.124177	0.197314	0.189387	0.12828	0.162198	0.0718361	0.0883411	0.0520866	0.301025	0.579192	0.137141	0.231917	0.266156
	Vmax values are in µmol/(min * mg mitochondrial protein)
	A1-A6: young LFD/A7-A12: young HFD/B1-B10: old LFD/B11-B20: old HFD
