# Supplementary material for: Age-related susceptibility to insulin resistance arises from a combination of CPT1B decline and lipid overload
Source: BMC Biol. 2021 Jul 30;19:154. doi: 10.1186/s12915-021-01082-5 (PMC8323306; doi:10.1186/s12915-021-01082-5)
Supplement: Supplementary file 10 — Additional file 10. All supporting data values. [file 12915_2021_1082_MOESM10_ESM.xlsx]

## Sheet: Figure 1
1A	BW young (g)
	Week	LFD													HFD
	-2	28.1	27.2	27.5	27.7	30.8	31.7	28.9	29.7	28.9	29	26.5	30.5	29.4	29.2	28.2	30.4	27.4	30.4	29.5	30.4	27.6	26.4	31	32.7		28.3
	-1	26.7	26.6	26.8	26.8	30.1	32.6	26.9	29.2	27.9	29.1	25.7	30	31	28.4	27.8	29.3	27.9	28	28.6	27.6	26.5	26.7	30.7	33.7	26.8	26.1
	0	26.5	26.9	26.9	27.4	30.2	32.1	27.8	29.6	27.1	29	26	30.8	31	28.5	27.9	29.7	28.4	27.4	28.6	27.8	25.6	26	30.3	33.4	27.2	27
	1	27	27	26.6	28.3	29.7	33.1	27.4	29.5	27.1	29.2	26.5	30.3	30.9	30.6	31.6	34	31.9	31.6	32.2	32.2	28.4	29.8	33.9	36.8	29.8	31.7
	2	26.1	26.3	26.9	28.7	30.3	34.8	28	29.9	27.2	29.3	27.5	30.3	31.8	34.1	33.7	39.3	35.4	35	32.7	35.3	29.4	31.9	36	41.1	31.9	33.7
	3	26.6	27.2	26.9	29.1	31.6	35	29.2	29.8	27.9	29.8	28.5	31.1	32.3	35.8	35.9	42.8	38.3	37.7	35.9	38.9	31.4	33.8	37.9	44.1	32.8	35.5
	4	27.1	28.4	27.3	29.1	31	35.9	28.8	30.1	28.1	30.4	28.7	31.1	32.2	36.7	37.8	44.5	39.3	40.4	37.2	40	32.9	34.3	40.3	46.5	34.2	36.8
	5	27.4	28	27.7	30	31.8	37.1	29.1	30.3	28	31.4	30.2	30.8	33.2	39.4	40.9	47.1	41.3	43.5	38.2	41.5	33.6	35.2	43.1	48	35.1	39
	6	27.8	29.2	27.7	29.9	31.6	38	30	31	28.8	31.9	30.8	32	33.7	41.4	41.5	47.5	43.5	45.4	39.3	43	35.1	38.2	46.9	49.9	38.2	39.6
	7	28.5	29.3	28	30.3	32.3	38.9	30.6	32.3	28.4	31.6	31.5	32.6	34.5	42.2	43.4	50.5	45.4	46.3	40.9	45.7	36	39.5	49	52.1	39.6	40.4
	8	28.7	28.8	27.7	29.3	31.7	38.1	29.7	31	28.5	30.8	30.4	32.7	33.4	41.8	43.1	49.8	44	46.3	40.5	45	36	37.8	48.6	49	38.1	39.9
1B	BW old (g)
	Week	LFD																						HFD
	-2	36.5	39.9	41.8	38.3	44.1	40.3	36.5	43.9	60.5	43.7	33	52.2	39.4	44.7	40.6	34.5	35.7	44.2	44	47.7	46.4	36	32.7	45.7	51.7		42	34.1	48.8	46.6	44.9		44.3	35.8	41.6	44.1	36.2	52.5	38.3	49.2	37.5		37.5	38.3
	-1	34	39.6	41.2	36.1	43.4	40.2	36.2	43.7	60.8	44	34.1	51.2	41.9	45.1	41.6	35.5	36.6	38.7	45.9	46.9	46.2	36.6	33.2	47.2	49.6		43	35	48.6	46.1	44.9		44.1	37.4	44.2	44	36.6	50	39	48.3	36.2		36.2	37.1
	0	34.1	39.6	39.5	36	43	39.6	34.9	42.3	58.9	42.9	33	50.6	41.5	45.1	41.5	35.2	35.6	36.7	45.2	45.4	45.3	35	32.9	45.5	49.1		43	33.9	46.1	44.2	42.7		42.9	36.6	42.7	43.8	36.7	50.4	39.1	46.7	34.4		36.1	36.5
	1	35.9	40.2	41.7	34.8	42.8	40.1	34.4	42.7	60	43.2	32.3	50.7	42.5	45	42.4	35.7	36.2	38	46	46.5	46.6	36	35.1	49.9	52		47.9	36	50.7	49.1	49.1		48.3	41	47.8	47	40	55.3	41.8	52.4	39.6		41.4	42.8
	2	35.6	39.6	42.8	34.2	44.3	41.4	35.3	42.7	61.5	44.7	32.3	51.3	41.3	45.6	43.5	36	36.3	38	46.6	46.7	47.2	36.7	36.3	53.3	56		50.2	37.6	53.4	52.7	53.3		50.9	43.4	51.4	51.2	43.8	60	44.9	54.7	42.8		43.9	44.4
	3	37.8	39.4	42.9	34.4	44.5	42.6	35.1	42.5	58.9	45.6	32.3	51.4	41.3	46	43	36.2	35.2	38.6	46	47.4	46.1	37	39.6	57.9	59.1		53	41	57.5	57.4	56.2		55.1	45.8	54.5	54.3	48.7	63.7	47.8	57.8	45.7		47.5	47.5
	4	37.5	39.7	43.3	34.7	44.7	41.7	35.1	42	58.8	45.8	31.6	49.9	38.9	47.4	43.4	36.6	36.7	38.4	46.9	47.6	46.8	36.9	40.9	58.9	61		54.5	42.7	59.4	59.9	59.1		58.6	48	59	56.2	52	64.3	51.3	60.4	45.8		51.6	49
	5	37.2	39.7	42.5	34.4	45.7	40.9	36.1	42.1	59.6	46.3	32.3	46.6	40.3	47.5	43.7	35.3	36.2	39.4	46.3	47.3	47.6	35.4	43.3	58.2	63.1		57	45.4	61.4	65.5	61.2		59	49.6	60.9	57.9	53.4	64	53.3	59.1	47.4		54.2	51.4
	6	36.9	40.8	42.6	35.3	45.7	40	35.6	40.8	59.6	45.7	31.8	45.7	40.9	47.2	42.8	35.9	35.6	39.4	47.1	47.2	49	36.1	45.5	55.1	64.3		58.7	46.6	61.8	65.4	62.2		60.5	51.5	61	59.6	56.3	65.7	55.4	56.9	48.2		55.3	52.4
	7	37.5	41.3	43.8	36.6	45	40	35.3	41.8	59.3	43.9	32.5	45.8	40.5	47	43.5	36.7	37	40.1	46.9	47.5	48.3	35.1	47.5	58	65.3		59.9	45.4	63.1	66.2	62.3		62.1	52.6	61.6	58.9	56.5	66.5	56.4	53	48.9		55.7	55
	8	37	40.3	43.3	35.4	42.1	40	36.1	41.5	57.7	44.4	31	44.6	39.1	46.1	41.7	35.5	36.2	38.3	45.2	45.6	45.2	35.9	47	59.1	64		58.7	44.6	61.3	63.7	59.8		59.8	51.4	61.7	55.7	55.6	62.8	55.5	50.6	48.6		54.8	52.5
1C	Delta fat mass (g)
	Group	LFD																						HFD
	Young	0.18	0.49	0.68	0.8	0.91	1.29	1.35	1.42	1.52	1.89	1.98	3.37	4.88										8.82	10.38	11.43	11.89	12.02	12.66	13.55	13.7	14.09	14.44	15.88	16.62	17.55
	Old	-5.48	-2.24	-1.74	-1.45	-1.02	-0.27	-0.1	0.23	0.31	0.46	0.65	0.74	0.95	1.04	1.22	1.35	1.49	1.51	1.66	1.71	1.9	3.71			10.93	10.96	11.08	11.63	11.71	11.95	12.8	13.37	14.24	14.51	14.57	14.63	15.53	15.68	16.02	18.32	18.39	18.46
1D	RER
	Group	LFD_light																				HFD_light																				LFD_dark
	Young	0.844	0.82	0.86	0.768	0.765	0.877	0.785	0.821	0.829	0.785											0.739	0.764	0.735	0.755	0.764	0.743	0.745	0.74	0.739	0.762	0.758										0.918	0.898	0.864	0.892	0.842	0.902	0.886	0.868
	Old	0.791	0.747	0.818	0.764	0.794	0.868	0.841	0.855	0.772	0.82	0.773	0.784		0.825	0.783		0.829				0.728	0.763	0.747	0.735	0.756	0.755	0.732	0.753	0.762	0.779	0.73	0.752	0.756	0.767	0.748	0.762	0.741				0.822	0.755	0.861	0.781	0.83	0.892	0.921	0.872
1E	Energy expenditure (W)
	Group	LFD_light																				HFD_light																				LFD_dark
	Young	0.55	0.51	0.53	0.52	0.5	0.52	0.5	0.61	0.51	0.5											0.51	0.58	0.52	0.63	0.57	0.53	0.51	0.67	0.53	0.67	0.74										0.64	0.62	0.67	0.64	0.59	0.61	0.61	0.75
	Old	0.58	0.49	0.53	0.52	0.61	0.58	0.57	0.58	0.55	0.55	0.55	0.51	0.54	0.56	0.5	0.54					0.54	0.67	0.56	0.61	0.63	0.59	0.57	0.61	0.62	0.54	0.56	0.61	0.6	0.63	0.6	0.61					0.67	0.55	0.62	0.58	0.76	0.68	0.66	0.69
1F	Glucose levels young (mM)
	time	LFD													HFD
	0	3.6	7.9	5.9	4.7	6.5	7	4.4	7.2	3.7	6.7	9.1	5.7	7.4	10	10.3	10.8	10	9.8	8.7	5.9	9.4	10.3	9.9	11.8	9.3	7.2
	5	9.3	14.8	13.1	7.8	15.5	18.3	12.2	17.8	9.5	11.8	17.7	11	16.4	18	18.1	18	17.6	19.9	13.2	9.3	16.2	15.5	15.7	20.4	18.5	15
	15	16.3	19	17	11.5	20.1	24	17.1	22.1	13.8	19.4	22.5	21	22.6	27.8	24.9	23.9	23.4	25.4	23.7	23.5	21.5	21.8	26.3	28	26.9	24.5
	30	12.7	18.1	15.3	12.5	14	14.2	11.5	17.4	9.9	14.7	17.5	14.8	18.3	20.3	20.9	15.7	23.9	23.2	22.4	23.6	16.3	22.8	19.4	24.8	24.3	24.8
	45	10.2	16.4	12.7	11.7	12	12.4	9.7	13.7	7.6	12.4	13.1	13.9	15	15.9	20.6	15.3	21.9	19.7	21	16.7	14.5	20.5	18.3	21.8	19.5	23.1
	60	10.9	12.5	9.9	10	11	14	9.2	13.4	7.4	11.4	15	11.4	14.2	17.8	19.1	17.2	22.5	17.6	18.3	11.5	13.6	17.2	16.1	19.3	20.4	21.9
	90	7.1	11.5	7.2	8.7	10.2	10.8	6.5	10.8	5.6	8.4	11.3	9.1	10.3	14.6	13.5	13.4	18.5	14.6	16.7	9.2	10.9	13	13.4	14.8	14.3	13.6
	120	7.6	11.4	7.2	6.7	8.2	10.7	6.7	10.9	4.9	8.5	10.9	9.9	10.4	13.3	14.9	10.4	16.1	12.4	11.9	8.3	11.8	11.7	12.7	13.2	11	12.1
1G	Glucose levels old (mM)
	time	LFD																						HFD
	0	5.2	7.1	4.8	6.2	7.4	3.7	6.2	4.7	9.4	6.9	6.2	6.5	7.4	6.2	4.9	4.3	5.1		6		6.2	3.8	7.6	8.6	8.3		6.8	7.3	6.8	6.8	7.8		6.2	8.4	7.4	6.4	8.9	8.4	6	9.8	7.5			8.4
	5	10.6	13.3	9.8	12.4	11	9.9	14.7	10.7	13.5	14.4	9.9	9.3	13	10.2	11.1	12.3	11.3		11.9		12.3	8.6	11.8	13.9	13.5		9.5	13.7	9.2	9	10.9		13	13.4	14.8	10.9	11.7	11.7	12.9	12.7	10.2			16.1
	15	10.7	13.5	6	15.7	16.4	12.9	13.8	15.1	19	13.7	17.5	11.4	15.9	14.8	19.1	12.8	16.4		12.5		12.7	9.9	22.3	13.5	18.6		15.4	17.9	18.4	17.8	18.9		17.2	19.2	17.9	14.3	16.8	16.7	21.2	16.8	16.9			22
	30	8.8	10.9	7.3	11.9	11.1	10.3	11.7	14.4	12.6	11.9	10.1	10.1	13.4	12.4	9.9	11	11.4		8.9		8.2	10.7	16.7	8.8	11.9		11.2	13.9	11.3	9.3	9.7		12.5	16	10.3	10.8	19.2	11	14.5	14	12.9			18.7
	45	8.4	10	7.7	10.3	11.2	9.8	8.7	10.2	11.8	10.5	10.3	8.3	9.7	10.5	8.4	9.1	10.4		9.3		8.6	10.2	14	10.4	11.2		7.2	13.6	9.7	7.5	10.3		11.1	13.3	10.7	10.3	18.8	12.6	10.6	11.1	12.7			12.5
	60	6.9	9.5	6.2	9	10.8	8	8.9	7.9	12.9	10.8	9.3	9.3	11.9	10.7	8.1	9	8.9		8.2		7.9	7.3	12	10.2	11.9		9.2	10.8	10.5	10.5	10.8		13.7	13	10	8.2	16	11.5	9.3	13.4	9.2			10.9
	90	8.7	8.2	5.9	7.9	8.9	6.1	8.2	5.7	11	8.7	7.2	7.4	8.7	8	7	8.4	6.7		7		8.2	6.1	11.6	11.1	10		8.4	9.5	8.9	9.7	9.1		10.9	9.3	7.9	12.8	13.5	10.8	8.7	11.5	8.9			11.2
	120	6.9	10.9	6.4	8.1	7.8	6	7.6	6.9	9.4	9.4	6.2	7	10.4	8.2	7	7.9	6.5		7.8		7.9	5.3	9.2	9.4	9		7.6	9	7.8	9.2	9.4		10.5	9.2	9.2	8.5	12	10.7	9.2	10.3	10			10.5
1H	Insulin levels young (ng/mL)
	time	LFD													HFD
	0	1.089	0.927	0.675	0.751	0.487	0.563			0.553	0.679	0.679	0.28	0.795	0.661	0.825	2.019	0.381	0.825	0.593	1.535	0.724	1.008	1.016	0.412	0.66	0.739
	5	1.173	1.19	0.975	0.995	0.53	1	0.53	0.648	0.724	0.593	0.43	0.129	0.665	0.661	1.045	2.499	0.755	1.242	0.679	1.511	0.614	1.032	2.259	0.653		0.754
	15	1.16	0.999	0.975	0.959	0.741	1.303	0.431	0.216	0.534	0.888	0.572	0.486	0.845	1.873	1.44	3.135	1.106	2.091	1.081	2.293	1.177	1.057	2.99	0.469	0.754	1.014
	30	0.734	1.166	0.951	0.794	0.587	0.853	0.477		0.405	0.593	0.467	0.469	0.735	1.303	1.03	2.876	0.611	1.136	0.553	1.558	0.679	0.912	1.98	0.577	0.698	0.833
	60		1.118			0.611	0.868			0.467	0.515	0.43	0.433	1.923	1.045		0.941		1.06	0.614	1.582	0.593	0.912	1.329	0.532		0.981
	120	0.952		0.741	0.526											1.045		0.487								0.771
1I	Insulin levels old (ng/mL)
	time	LFD																						HFD
	0	2.797	1.634	1.372	1.315	1.793	1.543	0.903	0.88	2.607	1.459	0.952	2.026	1.425	1.331	0.796	0.863	0.547	0.833	0.713		0.728	0.707	1.459	3.114	2.947		1.692	1.329	1.531	1.258	2.008	0.695	1.973	3.244	2.249	1.197	1.558	2.208	1.19	2.841	0.905			0.785
	5	4.141	4.546	7.281	2.51	3.426	2.76	1.925	2.076	4.524	2.689	1.897	3.647	2.828	2.798	2.671	2.178	1.103	4.034	2.316		1.862	1.507	2.328	8.755	5.329		3.217	1.3	2.931	2.013	4.692	1.388	2.813	3.924	4.065	2.262	1.856	3.805	3.035	11.384	1.451			2.498
	15	2.648	3.319	2.042	2.62	2.684	1.543	1.451	1.815	6.151	2.413	2.983	2.889	1.848	2.577	2.702	1.19	1.451	0.78	1.973		1.518	0.728	4.837	8.154	7.494		7.979	2.243	6.793	5.493	8.347	1.256	5.256	4.457	4.505	4.791	2.481	6.046	6.839	9.046	2.149			1.789
	30	2.797	2.797	1.663	1.59	2.326	1.837	1.612	1.726	3.256	2.272	1.202	2.481	0.977	1.955	0.93	1.051	0.999	0.75	0.739		0.735	0.78	4.013	4.73	5.277		3.704	1.678	3.458	2.454	2.813	1.143	2.782	3.128	2.641	1.71	2.25	4.039	4.041	4.422	0.8			3.161
	60		2.399		1.648		1.969						1.973		1.776		0.846	0.732	0.665	0.905		0.79						2.73		2.837		2.181		2.448			1.44			1.538	3.926
	120	2.607		2.81		1.925		1.094	1.094	2.944	1.751	0.894		1.032		0.813							0.665	2.172	4.129				1.955		1.955		0.773		3.143	2.735		2.703				0.934			0.95
1J	HOMA-IR
	Group	LFD																						HFD
	Young	8.01044	14.9588	8.13622	7.20668	6.47092	8.05663			4.17716	9.28891	12.6163	3.26429	12.0142										13.5002	17.3517		7.78674	16.5094	10.5333	18.4962	13.8984	21.2128	20.5473	9.93853	12.5401	10.8633
	Old	29.7082	23.6934	13.4509	16.6485	27.1008	11.6649	11.4397	8.4454		20.5577	12.0603	26.8918	21.545	16.8599	7.97145	7.57882	5.69825	6.46819	8.7328		9.22311	5.48457	22.6433	54.7043	49.9676		23.5062	19.8152	21.2706	17.4706	31.9914	6.81492	24.9842	55.6607	33.9899	15.642	28.3264	37.8785	14.5794	56.8676	13.8651			13.4674
1K	MISI (µmol glucose/(pmol insulin * min))
	Group	LFD																						HFD
	Young	1.36205	1.04456	1.58701	0.703693	3.9041	3.32083	5.23961	3.47759	2.74717	2.41673	5.09082	3.61164	4.51868										1.88709	1.26378	1.3884	0.92023	1.15894	1.32727	1.9367	2.00748	1.05304	0.969165	2.85927	2.03392	1.42451
	Old	0.378739	0.5292	0.297059	0.803523	0.480432	0.548073	1.33505	0.845114	0.314768	0.737195	0.788855	0.262961	1.02765	0.458946	0.945751	1.38383	1.4503	0.878279	1.18447		1.53492	0.618397	0.487042	0.239381	0.383395		0.277892	0.707046	0.63087	0.591171	0.52275		0.534003	0.351085	0.633851	0.467185	0.312486	0.235427		0.249144	0.646356			1.22459
1L	NEFA (mM)
	Group	LFD																				HFD
	Young	0.601932	0.623164	0.580699	0.474537			0.634804	0.634002	0.634002	0.339581											0.613716	0.466094	0.571538	0.782426	0.545676	0.427907	0.310139	0.427907	0.751771
	Old	0.432072	0.389607	0.347142	0.432072	0.347142	0.676982	0.550449	0.487183	0.234117	0.445005	0.423916	0.550449	0.445005	0.310139	0.486792	0.339581	0.45735				0.474537	0.347142	0.71916	0.445005	0.381739	0.381739	0.550449	0.423916	0.486792	0.45735
1M	TG (mM)
	Group	LFD																						HFD
	Young	0.164167	0.377244	0.341731	0.119776	0.155208	0.327556	0.561457	0.530548	0.294684	0.692416	0.551258	0.24091	0.407329										0.729701	0.2619	0.450662	0.479386	0.285434	0.419553	1.00228	0.38718	0.380342	0.299381	0.339861	0.443311	0.614228
	Old	0.128654	0.141971	0.195241	0.252949	0.190802	0.196243	0.200347	0.266003	0.372695	0.196243	0.175726	0.331659	0.19214	0.151315	0.438053	0.280809	0.475051	0.220687	0.164447	0.20043	0.101478	0.132963	0.204119	0.124215	0.233175	0.179829	0.286521	0.208554	0.188036		0.322433	0.433428	0.285434	0.303933	0.313183	0.438053	0.257685	0.627669	0.239186	0.447809	0.294884
[truncated: 24 more columns]

## Sheet: Figure 2
	1A				1I/J				Remaining data on lipidomics and acylcarnitine provided in dedicated Additional Files
	Number of detected lipids (total)				Correlation lipid species and MISI
	TG	179			Specie	Pearson	-log (p value)
	(L)PC	99			PC55	-0.5569	2.678
	PL	40			PE16	-0.5085	2.244
	(L)PE	33			TG166	-0.4855	2.056
	SM	24			PC75	-0.4807	2.018
	DG	24			P17	-0.4791	2.004
	CER	19			PC65	-0.478	1.996
	FA	11			DG18	-0.4753	1.975
	PR	6			PE24	-0.4734	1.963
	CL	4			LPC14	-0.4616	1.873
	MG	3			DG15	-0.4569	1.839
	LPI	1			TG146	-0.453	1.81
					DG21	-0.4522	1.804
					TG171	-0.4493	1.783
					LPC7	-0.447	1.767
					LPC9	-0.447	1.767
					PC51	-0.4459	1.759
					TG120	-0.4451	1.754
					TG85	-0.4226	1.6
					TG122	-0.4165	1.561
					SM17	-0.4146	1.548
					P33	-0.411	1.526
					P3	-0.4078	1.506
					TG67	-0.4072	1.502
					TG113	-0.407	1.5
					TG168	-0.4056	1.492
					PC46	-0.3983	1.446
					TG172	-0.3945	1.424
					TG167	-0.3942	1.421
					PC37	-0.3938	1.419
					PC50	-0.3922	1.409
					TG177	-0.3887	1.387
					TG137	-0.3863	1.374
					TG138	-0.3855	1.369
					LPC8	-0.3817	1.347
					P4	-0.3806	1.34
					TG87	-0.3806	1.34
					TG130	-0.3774	1.321
					PC33	-0.375	1.307
					PC30	-0.37	1.278
					DG8	-0.3698	1.278
					P22	-0.369	1.273
					SM10	-0.3685	1.271
					TG139	-0.3672	1.263
					TG86	-0.3665	1.259
					PE21	-0.3644	1.247
					TG84	-0.3624	1.237
					TG92	-0.3617	1.232
					SM21	-0.3609	1.228
					TG165	-0.3606	1.226
					TG114	-0.3597	1.221
					PR2	-0.359	1.217
					LPE3	-0.357	1.206
					P28	-0.3569	1.206
					SM6	-0.3563	1.202
					PR1	-0.3561	1.201
					TG170	-0.3547	1.194
					TG65	-0.3504	1.17
					PR3	-0.3502	1.169
					PC54	-0.3481	1.158
					PC64	-0.3446	1.14
					DG16	-0.3431	1.131
					TG75	-0.3416	1.124
					DG14	-0.3391	1.111
					PE18	-0.3366	1.098
					SM22	-0.3364	1.096
					P5	-0.3358	1.093
					PE5	-0.3352	1.09
					TG179	-0.3348	1.088
					PE19	-0.3345	1.087
					P6	-0.3336	1.082
					TG77	-0.3323	1.075
					PC60	-0.3319	1.074
					PC44	-0.33	1.064
					TG94	-0.3297	1.062
					LPE1	-0.3295	1.061
					TG112	-0.3289	1.058
					Cer13	-0.3273	1.05
					TG109	-0.3242	1.035
					P7	-0.3229	1.028
					LPC15	-0.3208	1.018
					TG61	-0.3195	1.011
					TG140	-0.3183	1.005
					TG66	-0.3172	1
					PC63	-0.3154	0.991
					PC66	-0.3134	0.981
					TG74	-0.3132	0.98
					TG116	-0.3107	0.968
					TG89	-0.3081	0.956
					TG16	-0.3056	0.944
					DG19	-0.3054	0.943
					Cer3	-0.3031	0.932
					SM7	-0.3029	0.931
					TG159	-0.3025	0.929
					TG128	-0.301	0.922
					PC57	-0.3004	0.919
					P8	-0.2982	0.909
					Cer4	-0.2968	0.903
					TG100	-0.295	0.894
					FA9	-0.2944	0.892
					TG98	-0.2942	0.891
					TG59+60	-0.294	0.89
					TG81+82	-0.2937	0.888
					TG174	-0.293	0.885
					P13	-0.2918	0.88
					TG126	-0.2897	0.87
					P37	-0.2887	0.866
					PC42	-0.2879	0.862
					DG13	-0.2878	0.862
					SM4	-0.2873	0.859
					PC20	-0.2872	0.859
					TG123	-0.286	0.853
					LPC1	-0.2857	0.852
					SM19	-0.2855	0.851
					PC31	-0.2849	0.849
					TG83	-0.2848	0.848
					TG45	-0.2841	0.845
					P35	-0.2839	0.844
					TG175	-0.2827	0.839
					Cer8	-0.2799	0.826
					SM11	-0.2795	0.824
					P23	-0.2786	0.821
					TG147	-0.2754	0.807
					P12	-0.2753	0.806
					TG176	-0.2749	0.804
					TG78	-0.2748	0.804
					Cer16	-0.2743	0.802
					DG20	-0.2736	0.799
					SM15	-0.2732	0.797
					TG62	-0.2722	0.793
					TG69	-0.2721	0.792
					P24	-0.271	0.788
					TG76	-0.2701	0.784
					TG64	-0.2697	0.782
					PE7	-0.269	0.779
					Cer9	-0.2683	0.776
					TG53	-0.2679	0.774
					P14	-0.2662	0.767
					Cer6	-0.2655	0.764
					PC6	-0.2655	0.764
					CL2	-0.2654	0.764
					P25	-0.265	0.762
					Cer2	-0.2649	0.762
					FA7	-0.2643	0.759
					TG115	-0.2642	0.758
					Cer5	-0.2634	0.755
					TG58	-0.2634	0.755
					P32	-0.2633	0.755
					TG124	-0.2631	0.754
					SM1	-0.2621	0.75
					P34	-0.262	0.749
					PC62	-0.2611	0.746
					PC74	-0.2607	0.744
					TG80	-0.2602	0.742
					P9	-0.2581	0.733
					TG173	-0.2572	0.73
					DG9	-0.2568	0.728
					PC56	-0.2568	0.728
					TG178	-0.2567	0.728
					P2	-0.2556	0.723
					TG157	-0.2541	0.717
					TG88	-0.2523	0.71
					P26	-0.2522	0.709
					TG107	-0.2517	0.707
					TG164	-0.2513	0.705
					P20	-0.2505	0.702
					PC27	-0.2492	0.697
					TG55	-0.2477	0.691
					TG48	-0.2476	0.69
					TG149	-0.2472	0.689
					TG127	-0.2466	0.687
					TG180	-0.2456	0.682
					TG158	-0.2421	0.669
					Cer14	-0.2419	0.668
					TG5	-0.2413	0.665
					PC61	-0.2412	0.665
					TG125	-0.2398	0.66
					Cer15	-0.2392	0.657
					TG142	-0.2388	0.656
					TG96	-0.2382	0.653
					SM3	-0.2368	0.648
					PC23	-0.236	0.645
					DG7	-0.2354	0.642
					TG10	-0.2353	0.642
					TG46	-0.235	0.641
					TG103	-0.234	0.637
					PC43	-0.2334	0.635
					TG51	-0.2332	0.634
					TG117	-0.2331	0.634
					P39	-0.233	0.633
					TG93	-0.2318	0.628
					P21	-0.2312	0.626
					SM2	-0.2271	0.611
					PC68	-0.2269	0.61
					TG68	-0.2265	0.608
					PC53	-0.2258	0.606
					PC38	-0.2251	0.603
					FA8	-0.2233	0.596
					PC8	-0.2225	0.593
					P15	-0.2224	0.593
					TG49	-0.2221	0.592
					CL1	-0.221	0.588
					TG111	-0.2185	0.578
					SM13	-0.2118	0.554
					SM9	-0.2114	0.553
					PE11	-0.2109	0.551
					P18	-0.2094	0.545
					PC14	-0.2088	0.543
					TG52	-0.2053	0.531
					LPC11	-0.2027	0.522
					SM14	-0.2022	0.52
					LPC3	-0.2016	0.518
					PC9	-0.2004	0.513
					Cer1	-0.1998	0.511
					PC48	-0.1966	0.5
					TG95	-0.1965	0.5
					PR5	-0.196	0.498
					DG10	-0.1958	0.498
					PC67	-0.1942	0.492
					FA2	-0.194	0.491
					TG99	-0.1933	0.489
					PE2	-0.1922	0.485
					TG110	-0.1895	0.476
					PC1	-0.1888	0.474
					TG44	-0.1871	0.468
					TG160	-0.182	0.451
					TG148	-0.1812	0.448
					P38	-0.1789	0.441
					P31	-0.1763	0.432
					TG50	-0.1761	0.432
					PE12	-0.1746	0.427
					TG121	-0.1733	0.423
					TG169	-0.1727	0.421
					SM8	-0.1726	0.42
					PC25	-0.172	0.418
					P11	-0.1709	0.415
					P27	-0.1709	0.415
					TG101	-0.1709	0.415
					TG182	-0.1699	0.412
					PE6	-0.1693	0.41
					LPC2	-0.1683	0.407
					PC22	-0.1679	0.406
					LPC4	-0.1672	0.403
					TG35	-0.1662	0.4
					P16	-0.165	0.396
					TG34	-0.165	0.396
					TG70	-0.1636	0.392
					LPE2	-0.1632	0.391
					TG162	-0.1625	0.388
					TG156	-0.1608	0.383
					FA11	-0.1563	0.369
					SM5	-0.1563	0.369
					SM12	-0.156	0.369
					LPC6	-0.1531	0.36
					PC3	-0.151	0.353
					PC5	-0.151	0.353
					TG181	-0.1488	0.347
					TG54	-0.1485	0.346
					PC17	-0.1444	0.334
					TG9	-0.1425	0.328
					TG11	-0.1417	0.326
					PC11	-0.1405	0.323
					PE23	-0.1394	0.319
					TG40	-0.1374	0.314
					TG97	-0.1337	0.303
					TG119	-0.1303	0.293
					TG21	-0.13	0.293
					TG73	-0.1293	0.291
					LPC12	-0.1289	0.29
					TG91	-0.1262	0.282
					TG31	-0.126	0.282
					SM18	-0.1213	0.269
					TG39	-0.1209	0.268
					P10	-0.1188	0.262
					TG131	-0.1186	0.261
					PC13	-0.1183	0.261
					PC29	-0.1183	0.261
					TG104	-0.1183	0.261
					LPC13	-0.1173	0.258
					TG56	-0.1097	0.238
					TG19	-0.1093	0.237
					TG143	-0.1075	0.232
					TG29	-0.1058	0.228
					FA1	-0.1051	0.226
					TG20	-0.104	0.223
					LPI1	-0.1037	0.222
					PC4	-0.1025	0.219
					TG41	-0.1014	0.216
					TG102	-0.1005	0.214
					PC12	-0.09978	0.212
					TG17	-0.09857	0.209
					DG2	-0.09697	0.205
					LPC5	-0.09586	0.202
					PE17	-0.09247	0.194
					TG108	-0.09194	0.193
					SM24	-0.09105	0.19
					TG90	-0.09025	0.188
					TG30	-0.08946	0.187
					P29	-0.08754	0.182
					PE14	-0.08706	0.181
					TG6	-0.08643	0.179
					PC36	-0.08401	0.173
					P19	-0.07767	0.158
					PC71	-0.07728	0.157
					PC7	-0.07724	0.157
					TG26	-0.07673	0.156
					PC49	-0.07646	0.156
					TG71	-0.07516	0.152
					TG134	-0.07481	0.152
					PC59	-0.07022	0.141
					DG22	-0.06622	0.132
					TG118	-0.06471	0.129
					PC24	-0.06271	0.124
					DG17	-0.06228	0.123
					FA10	-0.0621	0.123
					P1	-0.05979	0.118
					TG150	-0.0597	0.118
					SM23	-0.05961	0.117
					TG72	-0.0558	0.109
					FA4	-0.05532	0.108
					CL3	-0.05304	0.103
					PE29	-0.05275	0.102
					PC19	-0.05067	0.098
					DG12	-0.04933	0.095
					TG151	-0.04806	0.093
					TG28	-0.04721	0.091
					MG2	-0.04648	0.089
					TG32	-0.04612	0.088
					TG12	-0.04526	0.087
					TG42	-0.04318	0.082
					PC28	-0.04305	0.082
					TG129	-0.04305	0.082
					PE28	-0.04238	0.081
					PC2	-0.04073	0.077
					PC39	-0.03894	0.074
					TG36	-0.03858	0.073
					PC15	-0.03707	0.07
					TG136	-0.03563	0.067
					TG133	-0.03559	0.067
					Cer19	-0.03498	0.066
					TG141	-0.03489	0.065
					PC26	-0.03426	0.064
					PC70	-0.03155	0.059
					PC58	-0.03099	0.058
					PC32	-0.02982	0.055
					TG38	-0.02929	0.054
					PC47	-0.02731	0.05
					DG11	-0.02673	0.049
					DG23	-0.02447	0.045
					DG1	-0.02147	0.039
					MG1	-0.02069	0.038
					PR4	-0.01919	0.035
					DG3	-0.01569	0.028
					P40	-0.01254	0.023
					TG57	-0.01238	0.022
					TG23	-0.01209	0.022
					PE8	-0.0104	0.019
					TG163	-0.01014	0.018
					PC10	-0.009053	0.016
					DG5	-0.004779	0.008
					PE10	-0.003774	0.007
					P36	-0.002941	0.005
					Cer7	-0.002681	0.005
					PC18	0.0003216	0.001
					TG132	0.0005188	0.001
					TG13	0.003619	0.006
					PE3	0.004768	0.008
					LPC10	0.006188	0.011
					PC16	0.006624	0.012
					P30	0.00705	0.013
					PE22	0.007095	0.013
					TG152	0.017	0.031
					TG43	0.01837	0.033
					PE1	0.01881	0.034
					TG1	0.02023	0.037
					TG22	0.02128	0.039
					TG144	0.02527	0.047
					PE20	0.02604	0.048
					TG154	0.03252	0.061
					TG33	0.03601	0.068
					DG6	0.03807	0.072
					TG161	0.03849	0.073
					FA5	0.0387	0.073
					TG105	0.04014	0.076
					TG106	0.04161	0.079
					DG4	0.04228	0.081
					PE13	0.04273	0.081
					TG27	0.0517	0.1
					TG14	0.05198	0.101
					TG18	0.05225	0.101
					SM20	0.05482	0.107
					TG4	0.05953	0.117
					TG8	0.05997	0.118
					TG24	0.06726	0.134
					TG7	0.07095	0.143
					PE9	0.07151	0.144
					DG24	0.07169	0.144
					TG2	0.0756	0.154
					PC52	0.07808	0.159
					TG3	0.08376	0.173
					CL4	0.0838	0.173
					TG79	0.08386	0.173
					TG153	0.08951	0.187
					TG15	0.09393	0.198
					PC77	0.09417	0.198
					PC41	0.09519	0.201
					TG25	0.0953	0.201
					TG47	0.09797	0.208
					TG37	0.1021	0.218
					PC78	0.1028	0.22
					TG145	0.1047	0.225
					TG155	0.1214	0.269
					Cer10	0.1373	0.313
					PC69	0.1405	0.322
					TG63	0.1412	0.325
					PR6	0.1507	0.353
					PC35	0.1515	0.355
					PC40	0.1618	0.386
					Cer11	0.1633	0.391
					PC80	0.1696	0.411
					PC34	0.1715	0.417
					PC76	0.1722	0.419
					MG3	0.1785	0.44
					LPC17	0.1833	0.455
					PC21	0.1836	0.456
					PC73	0.1867	0.467
					FA3	0.1884	0.472
					PE25	0.191	0.481
					PC79	0.1914	0.483
					PC45	0.1986	0.507
					PE27	0.2048	0.529
					PC72	0.2079	0.54
					PC82	0.2107	0.55
					Cer17	0.2123	0.556
					PE15	0.2196	0.583
					Cer18	0.2263	0.607
					FA6	0.228	0.614
					Cer12	0.2459	0.684
					PE4	0.2461	0.684
					LPC16	0.2514	0.706
					SM16	0.2684	0.777
					PC81	0.2814	0.833
					PE26	0.4209	1.59

## Sheet: Figure 3
3A	PGC1alpha/GAPDH
	Group	LFD										HFD
	Young	0.89	0.92	0.8	1.28	1.09	1.06					0.66	0.81	0.96	0.95	1.03	0.91
	Old	1.44	1.01	1.16	0.69	0.81	1.15	0.75	0.8			0.89	1.19	1.29	1.01	0.8	1.4	0.97	0.91	1.41	1.36
3B	CS activity (µmol/(min*mg prot))
	Group	LFD										HFD
Homogenate	Young	0.49	0.43	0.65	0.38	0.4	0.39					0.69	0.41	0.49	0.48	0.46	0.45
	Old	0.45	0.38	0.46	0.5	0.42	0.43	0.41	0.42	0.45	0.45	0.5	0.5	0.53	0.64	0.47	0.52	0.52	0.51	0.49	0.53
Mitochondria	Young	0.49	0.43	0.65	0.38	0.4	0.39					0.69	0.41	0.49	0.48	0.46	0.45
	Old	0.45	0.38	0.46	0.5	0.42	0.43	0.41	0.42	0.45	0.45	0.5	0.5	0.53	0.64	0.47	0.52	0.52	0.51	0.49	0.53
3C	Respiration palmitoyl-CoA/carnitine (nmol ⋅ min-1 ⋅ mg protein-1)
	Group	LFD										HFD
	Young	21.64	77.77	57.31	48.12	51.95	36.51					133.88	77.08	104.91	82.36	74.44	63.97
	Old	64.92	64.64	84.83	79.03	62.75	57.93	39.8	55.8	36.1	44.78	67.24		65.41	108.97	61.88	93.98	82.46	56.97	60.94	58.57
3D	Respiration pyruvate (nmol ⋅ min-1 ⋅ mg protein-1)
	Group	LFD										HFD
	Young	190.98	141.35	229.36	162.32	134.8	148.88						195.53	239.47	192.27	151.04	181.31
	Old		159.39	203.21	228.68	212.01	197.78	121.97	107.49	87.4	166.95	224.25	224.03	181.11	280.68		123.84	135.32	135.61	128.23	136.68
3D	Respiration pyruvate/glutamate (nmol ⋅ min-1 ⋅ mg protein-1)
	Group	LFD										HFD
	Young	233.49	141.97	241.31	174.22	157.85	163.68						362.99		231.83	210.22	208.83
	Old	211.95	177.98	443.02*	255.41	212.01	235.43	144.25	135.02	106.27	151.32	224.43	134.84	214.25	280.68	153.45	117.52	146.78	169.93	147.27	144.81

## Sheet: Figure 4
4A	Flexibility plot (normalized values)
	Group	Acaa2	Acadm	Acads	Acadvl	Cpt1b	Cpt2	Decr1	Echs1	Eci1	Etfa	Etfb	Etfdh	Hadh	Hadha	Hadhb	Slc25a20
	young LFD	0.703333	0.808333	0.833333	0.544833	0.97	0.571833	0.766667	0.976667	0.868	0.811667	0.726667	0.636	0.606667	0.4905	0.502667	0.534333
	young HFD	1.09667	0.815	0.937667	1.27467	1.76833	1.18233	1.045	0.945	0.986	1.18167	1.09	1.0265	1.05	1.04283	1.02833	1.20083
	old LFD	0.963	0.963	0.9321	0.7997	0.63	0.8647	0.843	1.025	0.88	0.842	0.924	0.8577	0.893	0.8461	0.8207	0.8581
	old HFD	1.159	1.265	1.2051	1.3087	0.925	1.2824	1.272	1.023	1.193	1.162	1.189	1.3448	1.313	1.4342	1.4607	1.3007
4C	CPT activity (nmol/(min*mg prot))
	Group	LFD										HFD
	Young	5	15	11.4	10.1	9.3						23.8	14.6	11	19.3	20.8	15.3
	Old	7.4	1.1	4.3	14	8.2	9.1	8.5	8.5	6.2	7.2	6.3	13.8	17.8	16.3	9.3	11.4	14.4	8.1	8.1	13
Remaining data on proteomics provided in dedicated Additional Files

## Sheet: Figure 5A
	time (min)	Young LFD					Young HFD						Old LFD										Old HFD
	0.1	0.003595	0.004587	0.005328	0.011162	0.018901	0.019157	0.012884	0.004475	0.012027	0.025374	0.022437	0.002353	0.00331	0.004521	0.003151	0.003384	0.004761	0.009565	0.01242	0.006878	0.007364	0.0036	0.005136	0.003258	0.003986	0.003005	0.01173	0.013979	0.01083	0.013673	0.015669
	0.5	0.017484	0.022304	0.025908	0.054282	0.091912	0.093145	0.062642	0.021757	0.058477	0.123368	0.109088	0.01144	0.016092	0.021975	0.015323	0.01645	0.023147	0.046495	0.060374	0.033436	0.035797	0.017502	0.024967	0.015837	0.019378	0.014609	0.057021	0.067954	0.052647	0.066468	0.076175
	1	0.03381	0.043125	0.050097	0.10496	0.177713	0.180073	0.121102	0.042065	0.113052	0.238463	0.210883	0.022116	0.031105	0.042476	0.029626	0.031798	0.044752	0.089872	0.116698	0.064628	0.069194	0.033831	0.048256	0.030611	0.03746	0.028245	0.110218	0.131351	0.101762	0.128479	0.147249
	1.5	0.049091	0.062607	0.072734	0.152371	0.257962	0.261367	0.175781	0.061065	0.164101	0.346014	0.30607	0.032101	0.045142	0.061645	0.043009	0.046153	0.064964	0.130432	0.169363	0.093794	0.100425	0.049101	0.070031	0.044426	0.054372	0.041001	0.159961	0.190635	0.147689	0.186465	0.213715
	2	0.063423	0.080875	0.093962	0.196807	0.333144	0.337538	0.227034	0.078878	0.211953	0.446636	0.395245	0.041461	0.058297	0.079609	0.055557	0.059607	0.083913	0.168442	0.218713	0.121126	0.129694	0.063412	0.090435	0.057373	0.070224	0.052961	0.206576	0.24619	0.190728	0.240804	0.276006
	2.5	0.076892	0.098037	0.11391	0.238527	0.403679	0.40903	0.275171	0.095612	0.256898	0.540823	0.478924	0.050253	0.070651	0.096477	0.067347	0.072242	0.101714	0.204132	0.265049	0.14679	0.157179	0.076851	0.109594	0.06953	0.085112	0.064196	0.250349	0.298358	0.231143	0.291829	0.334501
	3	0.089574	0.114193	0.132689	0.277756	0.469922	0.476233	0.320465	0.111363	0.299191	0.628911	0.557551	0.058527	0.082273	0.112348	0.078445	0.084132	0.118469	0.23771	0.308636	0.170935	0.18304	0.089496	0.127618	0.080968	0.099123	0.074771	0.291531	0.347439	0.269167	0.339831	0.389535
	3.5	0.101535	0.129426	0.1504	0.314691	0.532171	0.539481	0.363159	0.126215	0.339058	0.710989	0.6315	0.066327	0.093228	0.127307	0.088911	0.09534	0.134267	0.269356	0.34971	0.193692	0.207416	0.101416	0.144605	0.091749	0.112331	0.084742	0.330346	0.393698	0.305005	0.385071	0.441404
	4	0.112836	0.143815	0.167131	0.349505	0.590654	0.599064	0.403469	0.140243	0.376701	0.78662	0.701063	0.073693	0.103571	0.14143	0.098796	0.105924	0.149188	0.299231	0.388479	0.215177	0.230432	0.11267	0.160642	0.101927	0.124804	0.094159	0.366991	0.43737	0.338841	0.427779	0.490373
	4.5	0.12353	0.157427	0.182961	0.382346	0.645516	0.655219	0.441586	0.153514	0.412299	0.853961	0.766428	0.080661	0.113353	0.154786	0.108149	0.115934	0.163303	0.327481	0.425128	0.235493	0.252198	0.123313	0.175807	0.111553	0.136601	0.103068	0.401644	0.478666	0.370837	0.46816	0.536676
	5	0.133664	0.170323	0.197962	0.413343	0.69678	0.708132	0.477683	0.166086	0.446012	0.906861	0.827605	0.087261	0.122617	0.167435	0.117011	0.125415	0.176676	0.354233	0.459824	0.254734	0.272814	0.133394	0.19017	0.12067	0.147776	0.111509	0.434462	0.517774	0.401139	0.506398	0.580523
	5.5	0.143282	0.182559	0.212196	0.442599	0.744264	0.757919	0.511913	0.178015	0.477985	0.930184	0.884217	0.093523	0.131403	0.179433	0.125419	0.134409	0.189364	0.379602	0.492715	0.272982	0.292368	0.142957	0.203791	0.129317	0.158376	0.119517	0.465588	0.554862	0.429879	0.542657	0.622103
	6	0.152421	0.194183	0.225721	0.470199	0.787387	0.804603	0.544415	0.189348	0.508347	0.916258	0.93479	0.099471	0.139749	0.190827	0.133409	0.142952	0.201418	0.403693	0.523933	0.290313	0.31094	0.152039	0.216727	0.13753	0.168446	0.127126	0.495147	0.590083	0.457174	0.577085	0.661585
	6.5	0.161117	0.20524	0.238588	0.496199	0.824749	0.84804	0.575313	0.200129	0.537214	0.887571	0.973898	0.105129	0.147686	0.201664	0.141009	0.151078	0.212885	0.426598	0.553597	0.306793	0.328603	0.160677	0.229029	0.14534	0.178024	0.134364	0.523257	0.623573	0.48313	0.609816	0.699121
	7	0.169401	0.21577	0.250845	0.520625	0.853401	0.887774	0.604719	0.210397	0.564692	0.858552	0.980766	0.110517	0.155243	0.211982	0.148249	0.158816	0.223806	0.448404	0.581813	0.322484	0.345422	0.168902	0.240742	0.152777	0.187144	0.141257	0.550019	0.655455	0.507844	0.640969	0.73485
	7.5	0.177301	0.22581	0.262533	0.543465	0.868591	0.922695	0.632736	0.220188	0.590876	0.831782	0.93884	0.115654	0.162448	0.221819	0.155153	0.166192	0.23422	0.469185	0.608677	0.337441	0.361456	0.176743	0.251907	0.159866	0.19584	0.14783	0.575529	0.685841	0.531401	0.670654	0.768896
	8	0.184845	0.235394	0.273692	0.56465	0.866927	0.950302	0.659454	0.229535	0.615854	0.807349	0.89361	0.120557	0.169323	0.231206	0.161744	0.173233	0.24416	0.489012	0.634272	0.351714	0.376758	0.184226	0.262563	0.166632	0.20414	0.154105	0.599873	0.714835	0.553882	0.698969	0.801373
	8.5	0.192054	0.244551	0.284357	0.584037	0.852695	0.965487	0.684957	0.238466	0.639705	0.784964	0.855733	0.125243	0.175892	0.240175	0.168043	0.179961	0.25366	0.507948	0.658673	0.365349	0.391378	0.191376	0.272742	0.173096	0.212071	0.160102	0.623128	0.742527	0.575358	0.726003	0.832383
	9	0.198952	0.25331	0.294559	0.601381	0.833899	0.9607	0.709321	0.24701	0.662499	0.764323	0.823434	0.129724	0.182175	0.248752	0.174069	0.186395	0.262747	0.526051	0.681943	0.378387	0.40536	0.198215	0.282477	0.179278	0.219657	0.165838	0.645365	0.769003	0.595896	0.751839	0.862022
	9.5	0.205558	0.261695	0.304328	0.61631	0.814653	0.937525	0.732612	0.255191	0.684303	0.745171	0.795161	0.134015	0.188189	0.256963	0.17984	0.192555	0.271448	0.543372	0.704134	0.390868	0.418745	0.204761	0.291795	0.185196	0.226919	0.17133	0.66665	0.794339	0.615554	0.77655	0.890373
	10	0.211889	0.26973	0.313691	0.628334	0.796204	0.909695	0.754892	0.263031	0.705177	0.727298	0.769918	0.138127	0.193952	0.264831	0.18537	0.198458	0.279786	0.559962	0.725286	0.402826	0.431571	0.211034	0.300724	0.190866	0.233878	0.176594	0.687043	0.818607	0.634389	0.800203	0.917516

## Sheet: Figure 5B
	time (min)	Young LFD					Young HFD						Old LFD										Old HFD
	0.1	0.001829	0.002329	0.002705	0.005706	0.009646	0.009726	0.006518	0.002266	0.006094	0.0129	0.011368	0.001189	0.001668	0.002278	0.001597	0.001708	0.00241	0.004823	0.006264	0.003466	0.003713	0.001815	0.002586	0.001641	0.002012	0.00152	0.005915	0.007049	0.005461	0.006899	0.007916
	0.5	0.009016	0.011481	0.013337	0.02813	0.047548	0.047944	0.032129	0.011169	0.03004	0.063587	0.056036	0.005859	0.008223	0.011228	0.00787	0.008417	0.011879	0.023775	0.030878	0.017087	0.018304	0.008948	0.012745	0.008091	0.00992	0.007495	0.029153	0.034747	0.026917	0.034006	0.039018
	1	0.017719	0.022564	0.026212	0.055287	0.09345	0.094224	0.063142	0.021951	0.059036	0.124964	0.110126	0.011515	0.01616	0.022065	0.015468	0.016541	0.023345	0.046721	0.060681	0.033578	0.035971	0.017584	0.025047	0.015899	0.019495	0.014729	0.057291	0.068284	0.052895	0.066828	0.076678
	1.5	0.026127	0.033269	0.038648	0.081519	0.137787	0.138924	0.093096	0.032365	0.087043	0.18424	0.162366	0.016977	0.023825	0.03253	0.022807	0.024388	0.03442	0.068882	0.089463	0.049504	0.053033	0.025924	0.036926	0.023441	0.028743	0.021717	0.084466	0.100674	0.077985	0.098526	0.113049
	2	0.034254	0.043615	0.050669	0.106871	0.180636	0.182121	0.122044	0.04243	0.114109	0.241516	0.21285	0.022256	0.031232	0.042643	0.029899	0.03197	0.045123	0.090297	0.117276	0.064894	0.06952	0.033984	0.048406	0.030728	0.03768	0.02847	0.110726	0.131972	0.10223	0.129157	0.148198
	2.5	0.042113	0.053621	0.062294	0.131387	0.222069	0.223889	0.150035	0.052163	0.140281	0.296885	0.261662	0.027361	0.038394	0.052422	0.036758	0.039302	0.055474	0.111003	0.144168	0.079775	0.085462	0.041777	0.059505	0.037774	0.046321	0.035001	0.136116	0.162235	0.125672	0.158774	0.182183
	3	0.049718	0.063302	0.073542	0.155106	0.262151	0.264296	0.177116	0.061579	0.165602	0.350435	0.308882	0.032299	0.045323	0.061882	0.043394	0.046395	0.065488	0.131034	0.170184	0.09417	0.100885	0.049316	0.070242	0.044591	0.054681	0.041319	0.16068	0.191513	0.148351	0.187427	0.215062
	3.5	0.057081	0.072674	0.084431	0.178065	0.300946	0.303407	0.20333	0.070695	0.190114	0.402247	0.354585	0.03708	0.052029	0.071038	0.049819	0.053261	0.075183	0.150423	0.195366	0.108105	0.115814	0.056614	0.080635	0.051189	0.062774	0.047436	0.184456	0.219852	0.170302	0.215161	0.246888
	4	0.064214	0.081752	0.09498	0.2003	0.33851	0.341281	0.22872	0.079525	0.213854	0.452394	0.398842	0.04171	0.058524	0.079906	0.056041	0.059911	0.084572	0.169201	0.219752	0.121599	0.130273	0.063682	0.0907	0.057579	0.070613	0.05336	0.207482	0.247297	0.191562	0.24202	0.27771
	4.5	0.071126	0.090549	0.105202	0.221843	0.374899	0.377973	0.253321	0.088081	0.236858	0.500942	0.441715	0.046196	0.064818	0.088498	0.062072	0.066355	0.093672	0.187395	0.243381	0.134675	0.144282	0.07053	0.100452	0.063771	0.078208	0.059101	0.229793	0.27389	0.212161	0.268045	0.307576
	5	0.077828	0.099078	0.115113	0.242725	0.410163	0.413538	0.277172	0.096377	0.25916	0.547951	0.483268	0.050546	0.070918	0.096828	0.067919	0.072602	0.102493	0.205033	0.266286	0.14735	0.157863	0.077169	0.109906	0.069773	0.085571	0.064668	0.251422	0.29967	0.23213	0.293274	0.336528
	5.5	0.084329	0.107351	0.124727	0.262974	0.444347	0.448023	0.300304	0.104424	0.280791	0.593471	0.523555	0.054765	0.076836	0.104907	0.07359	0.07866	0.11105	0.222139	0.288501	0.159644	0.171036	0.083608	0.119075	0.075594	0.092713	0.070066	0.272399	0.324673	0.251498	0.317742	0.364608
	6	0.090639	0.11538	0.134058	0.282618	0.477496	0.481474	0.322751	0.112233	0.301781	0.637543	0.56263	0.058859	0.082577	0.112746	0.079094	0.08454	0.119354	0.238738	0.310055	0.171573	0.183818	0.089857	0.127971	0.081243	0.099643	0.075306	0.292754	0.348933	0.270291	0.341484	0.391855
	6.5	0.096766	0.123175	0.143117	0.301682	0.509648	0.513935	0.344542	0.119814	0.322157	0.680191	0.600541	0.062834	0.088151	0.120356	0.084437	0.090247	0.127416	0.254851	0.330978	0.183153	0.196226	0.095923	0.136608	0.086727	0.106371	0.080392	0.312513	0.372485	0.288535	0.364531	0.418305
	7	0.102717	0.130746	0.151916	0.32019	0.54084	0.545445	0.365705	0.127177	0.341947	0.721419	0.637332	0.066694	0.093564	0.127746	0.089628	0.095791	0.135247	0.270499	0.351297	0.194399	0.208277	0.101814	0.144995	0.092053	0.112906	0.085333	0.331703	0.395357	0.306253	0.386914	0.443992
	7.5	0.108499	0.138103	0.160467	0.338163	0.571104	0.576041	0.386267	0.134332	0.361175	0.761196	0.673042	0.070445	0.098824	0.134927	0.094671	0.101177	0.142855	0.285703	0.371037	0.205325	0.219985	0.107537	0.153144	0.097227	0.119255	0.090134	0.350348	0.41758	0.323467	0.40866	0.46895
	8	0.114121	0.145254	0.168779	0.355622	0.600468	0.605759	0.406252	0.141287	0.379865	0.799429	0.707709	0.074091	0.103936	0.141907	0.099574	0.106412	0.150251	0.30048	0.390223	0.215946	0.231366	0.113101	0.161065	0.102256	0.125426	0.0948	0.36847	0.439179	0.340199	0.429796	0.493207
	8.5	0.119589	0.152209	0.176863	0.372587	0.628954	0.634629	0.425686	0.148051	0.398038	0.835898	0.741359	0.077637	0.108907	0.148693	0.104342	0.111503	0.157444	0.314849	0.408877	0.226272	0.242433	0.118511	0.168767	0.107147	0.131428	0.099338	0.386092	0.460182	0.356469	0.450348	0.516794
	9	0.124908	0.158974	0.184728	0.389076	0.656581	0.662681	0.44459	0.154631	0.415716	0.870099	0.774017	0.081086	0.113742	0.155295	0.10898	0.116456	0.164441	0.328825	0.427022	0.236318	0.253198	0.123774	0.176259	0.111904	0.137266	0.103753	0.403233	0.480612	0.372295	0.470338	0.539738
	9.5	0.130085	0.165559	0.192382	0.405106	0.683356	0.68994	0.462984	0.161035	0.432919	0.900786	0.805692	0.084442	0.118448	0.16172	0.113494	0.121275	0.17125	0.342426	0.444676	0.246093	0.263674	0.128895	0.183549	0.116534	0.142947	0.10805	0.419913	0.500492	0.387696	0.489791	0.562064
	10	0.135125	0.171969	0.199834	0.420692	0.70928	0.716429	0.480891	0.167269	0.449665	0.924316	0.836381	0.08771	0.123029	0.167974	0.117889	0.125967	0.17788	0.355666	0.461861	0.255609	0.273872	0.133881	0.190646	0.121041	0.148478	0.112233	0.436151	0.519844	0.402688	0.508727	0.583797

## Sheet: Figure 5C-D
5C	FCC CPT1B
	Palmitoyl-CoA (µM)	Young LFD					Young HFD						Old LFD										Old HFD
	0.1	0.972787	0.976458	0.976252	0.962968	0.966449	0.976636	0.983792	0.981904	0.98064	0.974027	0.980763	0.986679	0.991363	0.991711	0.980749	0.988658	0.982641	0.99011	0.989657	0.991366	0.990119	0.990529	0.993458	0.991968	0.98769	0.983281	0.990349	0.99009	0.990384	0.989002	0.9866
	0.5	0.97327	0.976806	0.976707	0.963103	0.966629	0.976807	0.98407	0.982271	0.980879	0.973976	0.980952	0.986979	0.991541	0.991887	0.981157	0.988904	0.982997	0.990284	0.989817	0.991535	0.990318	0.990744	0.993611	0.992159	0.987968	0.983646	0.990526	0.990285	0.990558	0.989166	0.986783
	1	0.973823	0.977187	0.977229	0.963013	0.966484	0.976791	0.984351	0.982695	0.981108	0.973336	0.980956	0.987333	0.991751	0.992093	0.981636	0.989192	0.983411	0.990464	0.989959	0.991724	0.990547	0.990997	0.993791	0.992384	0.988294	0.984076	0.990717	0.990491	0.990749	0.989326	0.986958
	2	0.974782	0.977793	0.978136	0.961914	0.964709	0.975901	0.98471	0.983447	0.981362	0.969178	0.980019	0.987978	0.992132	0.992466	0.982511	0.989715	0.984151	0.990715	0.990059	0.992032	0.990951	0.99146	0.994118	0.992796	0.988886	0.98486	0.991015	0.990795	0.991056	0.989514	0.987151
	3	0.975579	0.978224	0.97889	0.95929	0.959844	0.973422	0.984815	0.984094	0.981367	0.95596	0.976982	0.988553	0.992472	0.992796	0.98329	0.99018	0.984793	0.990835	0.989909	0.992265	0.991296	0.991873	0.994407	0.993164	0.98941	0.985559	0.991219	0.990974	0.99128	0.989535	0.987153
	4	0.976243	0.978505	0.979517	0.95441	0.948483	0.968114	0.984661	0.984654	0.981133	0.90479	0.968881	0.98907	0.992777	0.993091	0.98399	0.990595	0.985356	0.990834	0.989471	0.992434	0.991596	0.992245	0.994664	0.993494	0.989877	0.986186	0.991346	0.991039	0.991435	0.98939	0.98697
	5	0.976795	0.978651	0.980035	0.945833	0.919985	0.956779	0.984219	0.985144	0.980651	0.573581	0.94361	0.989536	0.993053	0.993356	0.984623	0.99097	0.985853	0.99071	0.988658	0.992549	0.991857	0.992581	0.994896	0.993792	0.990298	0.986754	0.991405	0.990994	0.991533	0.989061	0.986593
	6	0.977252	0.978676	0.980461	0.930646	0.83291	0.929842	0.983433	0.985575	0.979898	-0.37479	0.818783	0.989961	0.993305	0.993597	0.9852	0.99131	0.986295	0.990455	0.987312	0.992615	0.992088	0.992887	0.995106	0.994064	0.990679	0.98727	0.991403	0.990833	0.991578	0.988516	0.985998
	7	0.977629	0.978586	0.980805	0.902595	0.509361	0.851198	0.98221	0.985956	0.978837	-0.42415	-0.42653	0.990349	0.993536	0.993817	0.985727	0.99162	0.986691	0.990051	0.985143	0.992636	0.992293	0.993167	0.995297	0.994311	0.991026	0.987743	0.991342	0.990548	0.991578	0.987705	0.985149
	8	0.977935	0.978387	0.981079	0.847442	-0.22163	0.553692	0.9804	0.986294	0.977411	-0.36529	-0.79282	0.990705	0.993748	0.994018	0.986213	0.991904	0.987048	0.989473	0.981602	0.992615	0.992478	0.993424	0.995472	0.994539	0.991343	0.988177	0.991226	0.990121	0.991534	0.986547	0.983989
	9	0.97818	0.978083	0.981289	0.733058	-0.47156	-0.41494	0.977768	0.986596	0.975544	-0.32075	-0.58718	0.991033	0.993945	0.994204	0.986661	0.992167	0.987372	0.988681	0.975557	0.992552	0.992643	0.993662	0.995632	0.994748	0.991635	0.988578	0.991055	0.989527	0.99145	0.984919	0.982438
	10	0.978371	0.977675	0.981442	0.504253	-0.44749	-0.72095	0.973922	0.986867	0.973127	-0.28846	-0.47885	0.991337	0.994128	0.994376	0.987077	0.99241	0.987666	0.987618	0.964387	0.992449	0.992794	0.993882	0.995781	0.994941	0.991905	0.988949	0.990827	0.988728	0.991326	0.982627	0.98038
5D	FCC MCKAT
	Palmitoyl-CoA (µM)	Young LFD					Young HFD						Old LFD										Old HFD
	0.1	3.72e-06	4.86e-06	3.2e-06	1.71e-05	2.02e-05	1.23e-05	5.54e-06	1.94e-06	5.91e-06	2.36e-05	1e-05	9.19e-07	6.24e-07	1.02e-06	1.79e-06	1.01e-06	2.63e-06	3.39e-06	4.13e-06	1.9e-06	1.4e-06	8.59e-07	6.21e-07	3.83e-07	1.06e-06	9.33e-07	3.08e-06	3.03e-06	2.59e-06	4.19e-06	5.17e-06
	0.5	2.05e-05	2.72e-05	1.76e-05	0.000112	0.000149	9.05e-05	3.49e-05	1.1e-05	3.65e-05	0.000193	7.99e-05	4.71e-06	3.27e-06	5.36e-06	9.25e-06	5.28e-06	1.41e-05	2.08e-05	2.78e-05	1.14e-05	7.94e-06	4.34e-06	3.24e-06	1.94e-06	5.56e-06	4.9e-06	1.81e-05	1.87e-05	1.52e-05	2.59e-05	3.18e-05
	1	4.46e-05	6.06e-05	3.86e-05	0.000292	0.000425	0.000256	8.69e-05	2.46e-05	8.9e-05	0.000603	0.000239	9.53e-06	6.76e-06	1.11e-05	1.87e-05	1.09e-05	3e-05	5.06e-05	7.24e-05	2.69e-05	1.79e-05	8.69e-06	6.73e-06	3.88e-06	1.15e-05	1.01e-05	4.23e-05	4.57e-05	3.55e-05	6.34e-05	7.76e-05
	2	0.000102	0.000145	8.9e-05	0.000897	0.001488	0.000861	0.000239	5.76e-05	0.000238	0.002523	0.000881	1.92e-05	1.4e-05	2.34e-05	3.78e-05	2.27e-05	6.57e-05	0.000134	0.000212	6.82e-05	4.18e-05	1.72e-05	1.41e-05	7.65e-06	2.42e-05	2.07e-05	0.000106	0.000122	8.85e-05	0.000171	0.000208
	3	0.000169	0.00025	0.000149	0.001961	0.003748	0.002033	0.000459	9.61e-05	0.000446	0.008343	0.002339	2.85e-05	2.13e-05	3.61e-05	5.66e-05	3.49e-05	0.000105	0.000249	0.000429	0.000121	6.93e-05	2.52e-05	2.17e-05	1.12e-05	3.73e-05	3.14e-05	0.000186	0.000225	0.000155	0.000324	0.000389
	4	0.000244	0.000375	0.000217	0.003781	0.008779	0.004317	0.000758	0.000138	0.000716	0.032116	0.005969	3.74e-05	2.84e-05	4.86e-05	7.48e-05	4.68e-05	0.000146	0.000398	0.000747	0.000183	9.87e-05	3.26e-05	2.91e-05	1.45e-05	5.03e-05	4.18e-05	0.000282	0.000356	0.000233	0.00053	0.000625
	5	0.000326	0.00052	0.000293	0.006943	0.021643	0.009134	0.001156	0.000182	0.001058	0.201509	0.017488	4.58e-05	3.52e-05	6.09e-05	9.2e-05	5.85e-05	0.000188	0.000584	0.00121	0.000255	0.000129	3.94e-05	3.62e-05	1.74e-05	6.3e-05	5.17e-05	0.000391	0.000519	0.00032	0.000799	0.000927
	6	0.000414	0.000686	0.000375	0.01266	0.062963	0.020869	0.001686	0.000228	0.001484	0.789048	0.077674	5.36e-05	4.15e-05	7.26e-05	0.000108	6.96e-05	0.00023	0.000816	0.001897	0.000335	0.00016	4.56e-05	4.29e-05	2.01e-05	7.52e-05	6.12e-05	0.000515	0.000719	0.000418	0.001152	0.001307
	7	0.000507	0.000872	0.000463	0.023634	0.228379	0.056695	0.002398	0.000275	0.002015	0.861651	0.761818	6.07e-05	4.74e-05	8.37e-05	0.000124	8.01e-05	0.000273	0.001104	0.002948	0.000425	0.00019	5.11e-05	4.92e-05	2.24e-05	8.68e-05	7e-05	0.000654	0.000964	0.000525	0.001616	0.001788
	8	0.000605	0.001081	0.000557	0.046288	0.659744	0.201484	0.003366	0.000322	0.002676	0.934254	1.12517	6.73e-05	5.29e-05	9.42e-05	0.000138	9e-05	0.000314	0.001464	0.004628	0.000525	0.00022	5.62e-05	5.5e-05	2.46e-05	9.77e-05	7.83e-05	0.000809	0.001264	0.000642	0.002231	0.002397
	9	0.000706	0.001313	0.000657	0.096042	0.878892	0.746167	0.00471	0.000369	0.003502	0.95356	1.0831	7.33e-05	5.8e-05	0.000104	0.000151	9.93e-05	0.000355	0.001916	0.007491	0.000635	0.000249	6.06e-05	6.04e-05	2.64e-05	0.000108	8.6e-05	0.000981	0.001633	0.000769	0.003061	0.003175
	10	0.000812	0.00157	0.000762	0.203031	0.921869	1.02347	0.006627	0.000416	0.004542	0.972971	1.07225	7.88e-05	6.26e-05	0.000113	0.000163	0.000108	0.000395	0.002491	0.012835	0.000757	0.000278	6.46e-05	6.54e-05	2.81e-05	0.000118	9.31e-05	0.001172	0.002093	0.000907	0.004204	0.004181

## Sheet: Figure 5E
	FCC CPT1B
	Palmitoyl-CoA (µM)	Young LFD					Young HFD						Old LFD										Old HFD
	0.1	0.986173	0.988065	0.987953	0.981118	0.982917	0.988163	0.99181	0.990845	0.990208	0.986832	0.99027	0.993275	0.995651	0.995827	0.990254	0.994281	0.991221	0.995018	0.99479	0.995653	0.995022	0.995228	0.996708	0.995955	0.993789	0.991546	0.995139	0.995007	0.995157	0.994459	0.993242
	0.5	0.9863	0.988157	0.988072	0.981166	0.982985	0.988221	0.991885	0.990941	0.990273	0.986852	0.990333	0.993353	0.995697	0.995872	0.99036	0.994344	0.991313	0.995065	0.994834	0.995697	0.995073	0.995283	0.996748	0.996004	0.99386	0.991641	0.995186	0.995059	0.995203	0.994503	0.993291
	1	0.986451	0.988264	0.988214	0.981192	0.983021	0.988263	0.99197	0.991055	0.990345	0.986808	0.990381	0.993446	0.995752	0.995927	0.990488	0.994421	0.991425	0.995118	0.994882	0.99575	0.995135	0.99535	0.996795	0.996064	0.993947	0.991755	0.99524	0.995118	0.995256	0.994553	0.993346
	2	0.986732	0.988456	0.988479	0.981127	0.982928	0.988247	0.992111	0.99127	0.990459	0.98646	0.990378	0.993625	0.995858	0.99603	0.990731	0.994566	0.991635	0.995208	0.994953	0.995844	0.99525	0.995478	0.996886	0.996177	0.994112	0.991973	0.995336	0.995222	0.995352	0.994633	0.993434
	3	0.986987	0.988621	0.98872	0.980902	0.982587	0.988088	0.992217	0.991468	0.990537	0.98567	0.990223	0.993793	0.995957	0.996127	0.99096	0.994702	0.991829	0.99528	0.994992	0.995927	0.995356	0.995598	0.996971	0.996284	0.994266	0.992178	0.995417	0.995307	0.995435	0.99469	0.993494
	4	0.987219	0.98876	0.98894	0.980497	0.981935	0.987762	0.99229	0.991651	0.990582	0.984207	0.989876	0.993951	0.99605	0.996218	0.991175	0.99483	0.992009	0.995333	0.995001	0.995999	0.995454	0.995711	0.99705	0.996385	0.994411	0.99237	0.995485	0.995374	0.995506	0.994726	0.993528
	5	0.98743	0.988877	0.989139	0.979884	0.980868	0.987229	0.992329	0.99182	0.990594	0.981599	0.989262	0.994101	0.996138	0.996303	0.991378	0.99495	0.992177	0.995371	0.994978	0.996061	0.995544	0.995818	0.997125	0.99648	0.994547	0.992552	0.995542	0.995426	0.995567	0.99474	0.993539
	6	0.987622	0.988973	0.989321	0.979017	0.979207	0.986423	0.992337	0.991978	0.990576	0.976785	0.98825	0.994242	0.996221	0.996384	0.99157	0.995064	0.992334	0.995392	0.994921	0.996115	0.995627	0.995919	0.997195	0.99657	0.994675	0.992724	0.995587	0.995463	0.995618	0.994734	0.993525
	7	0.987796	0.98905	0.989486	0.977832	0.976641	0.98524	0.992311	0.992124	0.990526	0.967081	0.986594	0.994376	0.996299	0.99646	0.991752	0.995172	0.99248	0.995399	0.994828	0.996161	0.995705	0.996015	0.997262	0.996655	0.994796	0.992887	0.995623	0.995486	0.995661	0.994706	0.993488
	8	0.987956	0.989108	0.989636	0.976237	0.972612	0.983513	0.99225	0.992261	0.990445	0.944127	0.983808	0.994503	0.996374	0.996532	0.991925	0.995274	0.992618	0.995389	0.994693	0.9962	0.995778	0.996106	0.997325	0.996736	0.994911	0.993041	0.99565	0.995494	0.995695	0.994656	0.993427
	9	0.9881	0.989149	0.989773	0.974097	0.966037	0.980961	0.992151	0.992388	0.990331	0.872046	0.978823	0.994623	0.996445	0.996601	0.992089	0.99537	0.992747	0.995365	0.994511	0.996232	0.995846	0.996193	0.997384	0.996813	0.99502	0.993189	0.995668	0.995488	0.995723	0.994583	0.99334
	10	0.988232	0.989174	0.989897	0.971218	0.954624	0.977085	0.992012	0.992508	0.990183	0.477632	0.968933	0.994738	0.996513	0.996666	0.992246	0.995462	0.992869	0.995324	0.994271	0.996257	0.995909	0.996276	0.997441	0.996886	0.995123	0.993329	0.995678	0.995468	0.995743	0.994484	0.993227
	FCC MCKAT
	Palmitoyl-CoA (µM)	Young LFD					Young HFD						Old LFD										Old HFD
	0.1	9.39e-07	1.22e-06	8.07e-07	4.25e-06	4.92e-06	2.95e-06	1.36e-06	4.85e-07	1.46e-06	5.59e-06	2.36e-06	2.31e-07	1.56e-07	2.55e-07	4.54e-07	2.53e-07	6.62e-07	8.3e-07	9.97e-07	4.67e-07	3.46e-07	2.16e-07	1.55e-07	9.62e-08	2.67e-07	2.34e-07	7.58e-07	7.4e-07	6.37e-07	1.03e-06	1.27e-06
	0.5	4.99e-06	6.54e-06	4.27e-06	2.48e-05	3.09e-05	1.86e-05	7.75e-06	2.6e-06	8.23e-06	3.75e-05	1.57e-05	1.18e-06	8.03e-07	1.32e-06	2.33e-06	1.3e-06	3.44e-06	4.66e-06	5.91e-06	2.59e-06	1.86e-06	1.09e-06	7.96e-07	4.85e-07	1.37e-06	1.22e-06	4.15e-06	4.18e-06	3.49e-06	5.78e-06	7.14e-06
	1	1.05e-05	1.4e-05	9.03e-06	5.83e-05	7.76e-05	4.66e-05	1.78e-05	5.6e-06	1.86e-05	0.0001	4.09e-05	2.39e-06	1.65e-06	2.7e-06	4.72e-06	2.67e-06	7.16e-06	1.05e-05	1.41e-05	5.75e-06	4.01e-06	2.19e-06	1.63e-06	9.76e-07	2.82e-06	2.5e-06	9.15e-06	9.48e-06	7.7e-06	1.31e-05	1.62e-05
	2	2.3e-05	3.11e-05	1.98e-05	0.000153	0.000223	0.000132	4.43e-05	1.25e-05	4.56e-05	0.000313	0.000123	4.83e-06	3.41e-06	5.62e-06	9.56e-06	5.52e-06	1.53e-05	2.56e-05	3.67e-05	1.36e-05	9.03e-06	4.39e-06	3.39e-06	1.96e-06	5.84e-06	5.13e-06	2.14e-05	2.31e-05	1.8e-05	3.21e-05	3.95e-05
	3	3.71e-05	5.13e-05	3.21e-05	0.000289	0.00045	0.000262	7.91e-05	2.06e-05	8.02e-05	0.000689	0.000255	7.28e-06	5.23e-06	8.67e-06	1.44e-05	8.48e-06	2.41e-05	4.48e-05	6.78e-05	2.33e-05	1.48e-05	6.55e-06	5.23e-06	2.92e-06	9.02e-06	7.82e-06	3.63e-05	4.06e-05	3.04e-05	5.67e-05	6.94e-05
	4	5.26e-05	7.44e-05	4.58e-05	0.000475	0.000788	0.000447	0.000122	2.94e-05	0.000122	0.001332	0.000456	9.71e-06	7.07e-06	1.18e-05	1.93e-05	1.15e-05	3.35e-05	6.8e-05	0.000108	3.45e-05	2.12e-05	8.66e-06	7.11e-06	3.86e-06	1.23e-05	1.05e-05	5.35e-05	6.16e-05	4.48e-05	8.68e-05	0.000106
	5	6.94e-05	0.0001	6.07e-05	0.000723	0.001285	0.000706	0.000174	3.9e-05	0.000172	0.002457	0.000758	1.21e-05	8.92e-06	1.5e-05	2.41e-05	1.46e-05	4.33e-05	9.52e-05	0.000157	4.71e-05	2.79e-05	1.07e-05	9.01e-06	4.77e-06	1.56e-05	1.33e-05	7.29e-05	8.6e-05	6.08e-05	0.000123	0.000149
	6	8.74e-05	0.000129	7.67e-05	0.001051	0.00202	0.001066	0.000235	4.91e-05	0.000229	0.004556	0.001223	1.45e-05	1.08e-05	1.82e-05	2.89e-05	1.76e-05	5.35e-05	0.000126	0.000218	6.11e-05	3.51e-05	1.27e-05	1.09e-05	5.64e-06	1.89e-05	1.6e-05	9.42e-05	0.000114	7.84e-05	0.000165	0.000198
	7	0.000106	0.00016	9.38e-05	0.001484	0.003135	0.001572	0.000306	5.97e-05	0.000295	0.00891	0.001959	1.67e-05	1.26e-05	2.14e-05	3.36e-05	2.07e-05	6.39e-05	0.000162	0.000292	7.62e-05	4.24e-05	1.46e-05	1.28e-05	6.48e-06	2.22e-05	1.86e-05	0.000118	0.000145	9.74e-05	0.000213	0.000255
	8	0.000126	0.000194	0.000112	0.002058	0.004884	0.002298	0.000389	7.06e-05	0.000369	0.019614	0.003192	1.9e-05	1.43e-05	2.45e-05	3.81e-05	2.37e-05	7.45e-05	0.000202	0.00038	9.26e-05	4.99e-05	1.65e-05	1.46e-05	7.28e-06	2.55e-05	2.12e-05	0.000143	0.000181	0.000118	0.00027	0.000319
	9	0.000147	0.00023	0.000131	0.002827	0.007775	0.003365	0.000484	8.18e-05	0.000453	0.054862	0.005418	2.11e-05	1.61e-05	2.77e-05	4.26e-05	2.67e-05	8.51e-05	0.000247	0.000488	0.00011	5.76e-05	1.82e-05	1.64e-05	8.04e-06	2.87e-05	2.38e-05	0.00017	0.00022	0.000139	0.000334	0.000392
	10	0.000169	0.000269	0.000151	0.003869	0.012897	0.004998	0.000595	9.33e-05	0.000546	0.261886	0.009925	2.32e-05	1.77e-05	3.07e-05	4.69e-05	2.96e-05	9.59e-05	0.000297	0.000618	0.000129	6.53e-05	1.99e-05	1.82e-05	8.77e-06	3.19e-05	2.63e-05	0.000198	0.000264	0.000162	0.000408	0.000474

## Sheet: Figure 6
6A	Flexibility plot (normalized values)
	Group	Aldob	Eno3	Eno2	Eno1	Gapdh	Gpi	Hk1	Hk2	Ldha	Ldhb	Pfkfb1	Pfkm	Pgam1	Pgam2	Pgk1	Agl	Gaa	Gys1	Pgm1	Pygm	Ugp2	Pkm1
	young LFD	0.971	1.58	1.1205	1.51333	0.969167	1.16167	0.8315	1.12833	1.11833	0.685	0.915833	0.825	1.1	1.64333	1.41333	1.13833	0.929833	0.88	1.354	1.20833	0.876667	1.5798
	young HFD	1.01767	1.085	1.00983	1.03667	1.00117	0.885	0.991667	1.184	0.831667	0.788333	1.05483	1.328	1.11167	1.39667	1.01667	1.03333	0.893333	1.135	1.10667	0.97	1.38333	0.865631
	old LFD	1.0107	0.777	0.9491	0.794	0.9696	1.016	0.9286	0.906	0.938	1.06	0.9842	0.883	0.863	0.66	0.902	0.94	1.15089	0.986	0.858	0.964	0.917	0.902185
	old HFD	0.995667	0.824	0.9727	0.874	1.0478	0.955	1.1774	0.927	1.093	1.254	1.0336	1.058	1.012	0.717	0.839	0.956	0.9706	1.004	0.905	0.931	0.93	0.830558
4C	HK activity (µmol/(min*mg prot))
	Group	LFD										HFD
	Young	0.0241	0.026	0.0232	0.0232	0.0094	0.0212					0.02	0.0147	0.0166	0.0203	0.0169	0.0148
	Old	0.0211	0.0132	0.0121	0.0117	0.0173	0.0209	0.0156	0.0156			0.0214	0.0152	0.0091	0.0111	0.0135	0.0163	0.0126	0.0133	0.0157	0.0233
4D	PK activity (µmol/(min*mg prot))
	Group	LFD										HFD
	Young	1.0073	1.0564	1.2283	0.6346	0.5573	0.5727					0.6716	0.5217	0.8033	0.5562	0.5434	0.4485
	Old	0.8951	0.6151	0.9428	0.8437	0.8116	0.6086	0.5382	0.4606			0.7556	0.597	0.8752	0.7958	0.7082	0.4977	0.4025	0.5298	0.595	0.5297
Remaining data on proteomics provided in dedicated Additional Files
